# Supplementary material for: Tester selection for combining ability estimation of storage root yield and sweetpotato virus disease in sweetpotato breeding
Source: Sci Rep. 2025 Feb 10;15:4951. doi: 10.1038/s41598-025-88609-w (PMC11811066; doi:10.1038/s41598-025-88609-w)
Supplement: Supplementary file 1 — Supplementary Material 1 [file 41598_2025_88609_MOESM1_ESM.csv]

env	name	plot	control	row	col	rytha	vir2
Na18A	NASPOT_11	1	1	1	1	28	7
Na18A	MDP499	2	NA	1	2	21	2
Na18A	MDP1678	3	NA	1	3	6	6
Na18A	MDP933q	4	NA	1	4	12	4
Na18A	MDP1412	5	NA	1	5	8.666666667	4
Na18A	MDP350	6	NA	1	6	24.66666667	5
Na18A	MDP101	7	NA	1	7	12	6
Na18A	MDP1297	8	NA	1	8	37.66666667	4
Na18A	MDP1339	9	NA	1	9	27.66666667	4
Na18A	MDP752j	10	NA	1	10	0	NA
Na18A	MDP409	11	NA	1	11	10	4
Na18A	Ejumula	12	1	1	12	30	7
Na18A	MDP107	13	NA	1	13	9.666666667	7
Na18A	MDP1194	14	NA	1	14	11.53333333	8
Na18A	MDP933i	15	NA	1	15	2.666666667	7
Na18A	MDP502	16	NA	1	16	20.06666667	3
Na18A	MDP1327d	17	NA	1	17	2.7	2
Na18A	MDP1251	18	NA	1	18	31.66666667	7
Na18A	MDP824	19	NA	1	19	16.73333333	4
Na18A	MDP246	20	NA	1	20	22	5
Na18A	MDP219	21	NA	1	21	24.46666667	6
Na18A	MDP1587	22	NA	1	22	21.66666667	2
Na18A	NASPOT_11	23	1	1	23	55.66666667	5
Na18A	MDP854	24	NA	1	24	12.46666667	2
Na18A	MDP492	25	NA	1	25	4.833333333	4
Na18A	MDP1047	26	NA	1	26	32.33333333	2
Na18A	MDP1148	27	NA	1	27	17.66666667	3
Na18A	MDP259	28	NA	1	28	8.666666667	4
Na18A	MDP834	29	NA	1	29	14.66666667	4
Na18A	MDP1736	30	NA	1	30	14.2	4
Na18A	MDP1708	31	NA	1	31	10.66666667	5
Na18A	MDP419	32	NA	1	32	8.333333333	3
Na18A	MDP1005	33	NA	1	33	18.33333333	5
Na18A	Ejumula	34	1	1	34	25	4
Na18A	MDP1506	35	NA	1	35	4.333333333	3
Na18A	MDP1305a	36	NA	1	36	17.66666667	4
Na18A	MDP983	37	NA	1	37	17.33333333	5
Na18A	MDP1255	38	NA	1	38	8.133333333	6
Na18A	MDP337	39	NA	1	39	16	4
Na18A	MDP986	40	NA	1	40	4.6	4
Na18A	MDP1027	41	NA	1	41	16.66666667	4
Na18A	MDP1536	42	NA	1	42	15.93333333	6
Na18A	MDP1377	43	NA	1	43	7.066666667	4
Na18A	MDP9	44	NA	1	44	10.8	4
Na18A	NASPOT_11	45	1	1	45	61.36666667	5
Na18A	MDP1716	46	NA	1	46	0	NA
Na18A	MDP1373	47	NA	1	47	27.66666667	4
Na18A	MDP1563	48	NA	1	48	10.53333333	6
Na18A	MDP1517	49	NA	1	49	14.2	4
Na18A	MDP331b	50	NA	1	50	14	5
Na18A	MDP1404	51	NA	1	51	21	4
Na18A	MDP1099	52	NA	1	52	54	5
Na18A	MDP552	53	NA	1	53	5.6	4
Na18A	MDP359	54	NA	1	54	38.33333333	3
Na18A	MDP1494	55	NA	1	55	0	NA
Na18A	Ejumula	56	1	1	56	30.33333333	7
Na18A	Ejumula	57	1	2	1	6.666666667	6
Na18A	MDP1513	58	NA	2	2	15	7
Na18A	MDP917	59	NA	2	3	4.733333333	3
Na18A	MDP564	60	NA	2	4	13.33333333	4
Na18A	MDP618g	61	NA	2	5	14.33333333	5
Na18A	MDP122	62	NA	2	6	19.66666667	6
Na18A	MDP1358b	63	NA	2	7	5.466666667	4
Na18A	MDP1413	64	NA	2	8	22.66666667	5
Na18A	MDP1781	65	NA	2	9	6.066666667	4
Na18A	MDP361	66	NA	2	10	10.6	3
Na18A	MDP618a	67	NA	2	11	8.133333333	5
Na18A	NASPOT_11	68	1	2	12	56.4	6
Na18A	MDP876	69	NA	2	13	16.46666667	3
Na18A	MDP1601	70	NA	2	14	15.33333333	3
Na18A	MDP430	71	NA	2	15	16	3
Na18A	MDP692p	72	NA	2	16	2.666666667	3
Na18A	MDP1592e	73	NA	2	17	0	NA
Na18A	MDP1450	74	NA	2	18	13	4
Na18A	MDP1769	75	NA	2	19	16.86666667	4
Na18A	MDP1355d	76	NA	2	20	0	NA
Na18A	MDP1680	77	NA	2	21	9	5
Na18A	MDP953	78	NA	2	22	6	6
Na18A	Ejumula	79	1	2	23	27.66666667	7
Na18A	MDP1452	80	NA	2	24	3.333333333	5
Na18A	MDP1569a	81	NA	2	25	24.2	4
Na18A	MDP1160	82	NA	2	26	4.4	6
Na18A	MDP857	83	NA	2	27	13.86666667	3
Na18A	MDP1324	84	NA	2	28	10	4
Na18A	MDP1136	85	NA	2	29	18.93333333	4
Na18A	MDP252	86	NA	2	30	3.766666667	6
Na18A	MDP367	87	NA	2	31	3.666666667	3
Na18A	MDP391	88	NA	2	32	4.4	5
Na18A	MDP1328	89	NA	2	33	26	4
Na18A	NASPOT_11	90	1	2	34	33.2	5
Na18A	MDP1228	91	NA	2	35	10.33333333	3
Na18A	MDP415	92	NA	2	36	16	3
Na18A	MDP412	93	NA	2	37	0	5
Na18A	MDP1116	94	NA	2	38	0	NA
Na18A	MDP808c	95	NA	2	39	0	NA
Na18A	MDP1035	96	NA	2	40	14.66666667	3
Na18A	MDP1639	97	NA	2	41	17.66666667	4
Na18A	MDP1118	98	NA	2	42	1.333333333	4
Na18A	MDP625	99	NA	2	43	5.733333333	3
Na18A	MDP1590	100	NA	2	44	8.666666667	4
Na18A	Ejumula	101	1	2	45	15.26666667	7
Na18A	MDP761	102	NA	2	46	2.133333333	4
Na18A	MDP984	103	NA	2	47	19.26666667	5
Na18A	MDP1615	104	NA	2	48	15.46666667	6
Na18A	MDP866	105	NA	2	49	6.533333333	5
Na18A	MDP622	106	NA	2	50	16.66666667	5
Na18A	MDP1126	107	NA	2	51	19.66666667	4
Na18A	MDP1109	108	NA	2	52	22	5
Na18A	MDP1303	109	NA	2	53	34.26666667	4
Na18A	MDP1592a	110	NA	2	54	0	NA
Na18A	MDP849	111	NA	2	55	43.33333333	4
Na18A	NASPOT_11	112	1	2	56	36.93333333	5
Na18A	NASPOT_11	113	1	3	1	27.33333333	7
Na18A	MDP1257	114	NA	3	2	6.733333333	6
Na18A	MDP1406a	115	NA	3	3	32.26666667	5
Na18A	MDP560	116	NA	3	4	12.33333333	3
Na18A	MDP815	117	NA	3	5	1.866666667	4
Na18A	MDP623	118	NA	3	6	11.8	4
Na18A	MDP956	119	NA	3	7	10.6	4
Na18A	MDP972	120	NA	3	8	11.26666667	4
Na18A	MDP1375	121	NA	3	9	15.33333333	5
Na18A	MDP992	122	NA	3	10	26.33333333	4
Na18A	MDP237	123	NA	3	11	27	4
Na18A	Ejumula	124	1	3	12	19.33333333	7
Na18A	MDP1735	125	NA	3	13	21	5
Na18A	MDP1304k	126	NA	3	14	0.633333333	4
Na18A	MDP1706	127	NA	3	15	19.33333333	4
Na18A	MDP632	128	NA	3	16	14.66666667	4
Na18A	MDP277	129	NA	3	17	14	6
Na18A	MDP360	130	NA	3	18	9.4	4
Na18A	MDP1788	131	NA	3	19	7.666666667	7
Na18A	MDP616	132	NA	3	20	5.4	6
Na18A	MDP1470	133	NA	3	21	4.933333333	4
Na18A	MDP882	134	NA	3	22	11.33333333	7
Na18A	NASPOT_11	135	1	3	23	67.66666667	6
Na18A	MDP365	136	NA	3	24	7.666666667	3
Na18A	MDP1508e	137	NA	3	25	0	NA
Na18A	MDP1585	138	NA	3	26	11.46666667	5
Na18A	MDP326b	139	NA	3	27	17.26666667	6
Na18A	MDP1457	140	NA	3	28	2.733333333	2
Na18A	MDP1394	141	NA	3	29	6.333333333	3
Na18A	MDP1798	142	NA	3	30	11.4	3
Na18A	MDP1547	143	NA	3	31	7.666666667	4
Na18A	MDP835	144	NA	3	32	4.666666667	6
Na18A	MDP1441	145	NA	3	33	3	6
Na18A	Ejumula	146	1	3	34	26	7
Na18A	MDP1653	147	NA	3	35	0.066666667	5
Na18A	MDP1691	148	NA	3	36	9.6	3
Na18A	MDP1403	149	NA	3	37	10.8	6
Na18A	MDP714	150	NA	3	38	1	5
Na18A	MDP1031	151	NA	3	39	8.533333333	4
Na18A	MDP455	152	NA	3	40	0.833333333	6
Na18A	MDP1510	153	NA	3	41	6.533333333	5
Na18A	MDP1740	154	NA	3	42	28	7
Na18A	MDP440	155	NA	3	43	22.26666667	3
Na18A	MDP778g	156	NA	3	44	3.7	3
Na18A	NASPOT_11	157	1	3	45	51.66666667	7
Na18A	MDP1097	158	NA	3	46	28.8	3
Na18A	MDP46	159	NA	3	47	2	5
Na18A	MDP903	160	NA	3	48	25	5
Na18A	MDP787	161	NA	3	49	6	4
Na18A	MDP1605	162	NA	3	50	24.33333333	5
Na18A	MDP271	163	NA	3	51	19.33333333	6
Na18A	MDP297	164	NA	3	52	3.733333333	3
Na18A	MDP480	165	NA	3	53	14	8
Na18A	MDP776	166	NA	3	54	8.4	4
Na18A	MDP1173	167	NA	3	55	15.66666667	5
Na18A	Ejumula	168	1	3	56	26.83333333	7
Na18A	Ejumula	169	1	4	1	15.26666667	8
Na18A	MDP1266	170	NA	4	2	11.8	7
Na18A	MDP1408	171	NA	4	3	15.93333333	4
Na18A	MDP1234	172	NA	4	4	21.33333333	7
Na18A	MDP256	173	NA	4	5	1.6	7
Na18A	MDP142	174	NA	4	6	6.666666667	5
Na18A	MDP291	175	NA	4	7	11.8	6
Na18A	MDP1621	176	NA	4	8	19.66666667	4
Na18A	MDP819	177	NA	4	9	1.133333333	4
Na18A	MDP1508f	178	NA	4	10	2.7	3
Na18A	MDP848	179	NA	4	11	6.333333333	4
Na18A	NASPOT_11	180	1	4	12	29.33333333	7
Na18A	MDP1531	181	NA	4	13	6.733333333	3
Na18A	MDP1307	182	NA	4	14	5.066666667	4
Na18A	MDP1321	183	NA	4	15	23.46666667	2
Na18A	MDP1446	184	NA	4	16	9.5	3
Na18A	MDP1051	185	NA	4	17	33.4	6
Na18A	MDP744	186	NA	4	18	11.6	3
Na18A	MDP1364	187	NA	4	19	23.4	4
Na18A	MDP1633	188	NA	4	20	0	NA
Na18A	MDP534	189	NA	4	21	6.533333333	4
Na18A	MDP1306	190	NA	4	22	20	6
Na18A	Ejumula	191	1	4	23	20.33333333	7
Na18A	MDP1710	192	NA	4	24	12.4	7
Na18A	MDP749	193	NA	4	25	7.333333333	6
Na18A	MDP1138	194	NA	4	26	8.866666667	5
Na18A	MDP1483	195	NA	4	27	10.33333333	5
Na18A	MDP1231c	196	NA	4	28	0	NA
Na18A	MDP240	197	NA	4	29	9.133333333	2
Na18A	MDP666	198	NA	4	30	12.66666667	4
Na18A	MDP1748	199	NA	4	31	0.933333333	4
Na18A	MDP994	200	NA	4	32	10.5	5
Na18A	MDP203	201	NA	4	33	5.333333333	7
Na18A	NASPOT_11	202	1	4	34	44.03333333	6
Na18A	MDP569	203	NA	4	35	0	NA
Na18A	MDP144	204	NA	4	36	9.666666667	4
Na18A	MDP868	205	NA	4	37	6.966666667	3
Na18A	MDP1640	206	NA	4	38	1.633333333	5
Na18A	MDP585	207	NA	4	39	8.666666667	2
Na18A	MDP589	208	NA	4	40	0.133333333	3
Na18A	MDP1465	209	NA	4	41	7.333333333	6
Na18A	MDP740	210	NA	4	42	6.066666667	5
Na18A	MDP233	211	NA	4	43	3.6	4
Na18A	MDP1030	212	NA	4	44	26.8	6
Na18A	Ejumula	213	1	4	45	26	8
Na18A	MDP349	214	NA	4	46	7.2	5
Na18A	MDP113	215	NA	4	47	12	5
Na18A	MDP873	216	NA	4	48	30.66666667	4
Na18A	MDP668	217	NA	4	49	0	4
Na18A	MDP1164	218	NA	4	50	40.66666667	6
Na18A	MDP98	219	NA	4	51	3.333333333	4
Na18A	MDP915	220	NA	4	52	5.666666667	3
Na18A	MDP426	221	NA	4	53	26	2
Na18A	MDP1508j	222	NA	4	54	5	4
Na18A	MDP1019	223	NA	4	55	8.333333333	3
Na18A	NASPOT_11	224	1	4	56	34.33333333	6
Na18A	NASPOT_11	225	1	5	1	32.33333333	7
Na18A	MDP978	226	NA	5	2	6.6	6
Na18A	MDP405	227	NA	5	3	5.666666667	7
Na18A	MDP1431	228	NA	5	4	7.666666667	5
Na18A	MDP871	229	NA	5	5	0.466666667	4
Na18A	MDP945	230	NA	5	6	17.66666667	5
Na18A	MDP21	231	NA	5	7	9.166666667	6
Na18A	MDP728	232	NA	5	8	26.33333333	3
Na18A	MDP1564	233	NA	5	9	10	6
Na18A	MDP1179	234	NA	5	10	16.6	7
Na18A	MDP1367	235	NA	5	11	7	6
Na18A	Ejumula	236	1	5	12	21.33333333	7
Na18A	MDP1041	237	NA	5	13	9.333333333	6
Na18A	MDP933h	238	NA	5	14	6.733333333	7
Na18A	MDP1060	239	NA	5	15	20.4	4
Na18A	MDP1311	240	NA	5	16	15.6	6
Na18A	MDP181	241	NA	5	17	22.33333333	4
Na18A	MDP1610	242	NA	5	18	8	3
Na18A	MDP369	243	NA	5	19	7.6	3
Na18A	MDP1784b	244	NA	5	20	8	5
Na18A	MDP513	245	NA	5	21	24.13333333	3
Na18A	MDP1707	246	NA	5	22	12.66666667	4
Na18A	NASPOT_11	247	1	5	23	41.66666667	6
Na18A	MDP1282	248	NA	5	24	12.06666667	4
Na18A	MDP1213	249	NA	5	25	28.13333333	4
Na18A	MDP1112b	250	NA	5	26	6	4
Na18A	MDP1290	251	NA	5	27	28.13333333	4
Na18A	MDP741	252	NA	5	28	10.8	3
Na18A	MDP1464	253	NA	5	29	2.8	4
Na18A	MDP224	254	NA	5	30	14.33333333	4
Na18A	MDP908	255	NA	5	31	12.6	3
Na18A	MDP321	256	NA	5	32	3.133333333	4
Na18A	MDP1530	257	NA	5	33	4.666666667	3
Na18A	Ejumula	258	1	5	34	14.33333333	5
Na18A	MDP840	259	NA	5	35	8	4
Na18A	MDP1718	260	NA	5	36	8.666666667	3
Na18A	MDP1283	261	NA	5	37	21	4
Na18A	MDP1037	262	NA	5	38	16.33333333	4
Na18A	MDP1081	263	NA	5	39	13.13333333	3
Na18A	MDP1151	264	NA	5	40	39.13333333	5
Na18A	MDP808b	265	NA	5	41	0.333333333	4
Na18A	MDP991	266	NA	5	42	2.933333333	3
Na18A	MDP702	267	NA	5	43	6	5
Na18A	MDP1259	268	NA	5	44	0	NA
Na18A	NASPOT_11	269	1	5	45	43.33333333	6
Na18A	MDP110	270	NA	5	46	32.66666667	5
Na18A	MDP178	271	NA	5	47	20	7
Na18A	MDP982	272	NA	5	48	0.8	4
Na18A	MDP139	273	NA	5	49	34.66666667	6
Na18A	MDP1682	274	NA	5	50	11.33333333	5
Na18A	MDP1098	275	NA	5	51	35	4
Na18A	MDP319	276	NA	5	52	18	6
Na18A	MDP1476	277	NA	5	53	14.73333333	3
Na18A	MDP1747	278	NA	5	54	30.66666667	8
Na18A	MDP322a	279	NA	5	55	14.33333333	7
Na18A	Ejumula	280	1	5	56	28.66666667	7
Na18A	Ejumula	281	1	6	1	11.66666667	7
Na18A	MDP1356	282	NA	6	2	9	5
Na18A	MDP1108	283	NA	6	3	10.33333333	4
Na18A	MDP1382	284	NA	6	4	0	NA
Na18A	MDP742	285	NA	6	5	10.33333333	5
Na18A	MDP401	286	NA	6	6	0.266666667	4
Na18A	MDP1492	287	NA	6	7	15	7
Na18A	MDP680	288	NA	6	8	6.6	6
Na18A	MDP775	289	NA	6	9	1.333333333	4
Na18A	MDP212	290	NA	6	10	17	5
Na18A	MDP11	291	NA	6	11	6	3
Na18A	NASPOT_11	292	1	6	12	43.46666667	6
Na18A	MDP1219	293	NA	6	13	9.333333333	3
Na18A	MDP1501	294	NA	6	14	18.6	2
Na18A	MDP460	295	NA	6	15	16	4
Na18A	MDP376	296	NA	6	16	12.66666667	4
Na18A	MDP323a	297	NA	6	17	22.33333333	3
Na18A	MDP891	298	NA	6	18	3.733333333	3
Na18A	MDP1541	299	NA	6	19	13.66666667	3
Na18A	MDP1393e	300	NA	6	20	0.8	3
Na18A	MDP1347	301	NA	6	21	17.46666667	6
Na18A	MDP851	302	NA	6	22	10.66666667	5
Na18A	Ejumula	303	1	6	23	22.33333333	5
Na18A	MDP1443	304	NA	6	24	15.26666667	4
Na18A	MDP208	305	NA	6	25	1.8	4
Na18A	MDP1785	306	NA	6	26	5.333333333	3
Na18A	MDP155	307	NA	6	27	18	7
Na18A	MDP974	308	NA	6	28	17.33333333	4
Na18A	MDP692k	309	NA	6	29	2.8	3
Na18A	MDP505	310	NA	6	30	10.33333333	3
Na18A	MDP482	311	NA	6	31	0.666666667	4
Na18A	MDP1016	312	NA	6	32	12.93333333	5
Na18A	MDP432	313	NA	6	33	1.633333333	6
Na18A	NASPOT_11	314	1	6	34	40.06666667	2
Na18A	MDP797	315	NA	6	35	0.666666667	3
Na18A	MDP933p	316	NA	6	36	10	2
Na18A	MDP663	317	NA	6	37	13.73333333	3
Na18A	MDP1574	318	NA	6	38	8.4	4
Na18A	MDP106d	319	NA	6	39	0.066666667	3
Na18A	MDP1686	320	NA	6	40	26.8	2
Na18A	MDP525	321	NA	6	41	44.26666667	4
Na18A	MDP449	322	NA	6	42	20.26666667	4
Na18A	MDP1274	323	NA	6	43	0	3
Na18A	MDP1411	324	NA	6	44	8.666666667	4
Na18A	Ejumula	325	1	6	45	29.46666667	7
Na18A	MDP184	326	NA	6	46	14.66666667	6
Na18A	MDP1511	327	NA	6	47	49.26666667	2
Na18A	MDP1115	328	NA	6	48	0.666666667	2
Na18A	MDP1351	329	NA	6	49	12	2
Na18A	MDP713	330	NA	6	50	45.26666667	5
Na18A	MDP872	331	NA	6	51	1	2
Na18A	MDP1607	332	NA	6	52	6	2
Na18A	MDP1696	333	NA	6	53	21.46666667	3
Na18A	MDP334	334	NA	6	54	38.13333333	5
Na18A	MDP961	335	NA	6	55	10	3
Na18A	NASPOT_11	336	1	6	56	45.33333333	4
Na18A	NASPOT_11	337	1	7	1	30.93333333	5
Na18A	MDP533	338	NA	7	2	9.466666667	2
Na18A	MDP1359	339	NA	7	3	23.66666667	2
Na18A	MDP1114	340	NA	7	4	0.833333333	4
Na18A	MDP808	341	NA	7	5	8.333333333	2
Na18A	MDP1268	342	NA	7	6	29.6	3
Na18A	MDP772	343	NA	7	7	1.133333333	4
Na18A	MDP1366b	344	NA	7	8	0	NA
Na18A	MDP710	345	NA	7	9	14.13333333	4
Na18A	MDP1327	346	NA	7	10	2.466666667	2
Na18A	MDP692d	347	NA	7	11	1.666666667	6
Na18A	Ejumula	348	1	7	12	22.66666667	7
Na18A	MDP1772	349	NA	7	13	12.26666667	4
Na18A	MDP1310	350	NA	7	14	7.333333333	6
Na18A	MDP583	351	NA	7	15	0.8	4
Na18A	MDP575	352	NA	7	16	0	2
Na18A	MDP1581	353	NA	7	17	7.333333333	6
Na18A	MDP760	354	NA	7	18	0.466666667	4
Na18A	MDP1346	355	NA	7	19	25	5
Na18A	MDP705	356	NA	7	20	5.333333333	5
Na18A	MDP1080	357	NA	7	21	9.133333333	5
Na18A	MDP407	358	NA	7	22	13.33333333	5
Na18A	NASPOT_11	359	1	7	23	18	4
Na18A	MDP211	360	NA	7	24	3.266666667	4
Na18A	MDP955	361	NA	7	25	12	3
Na18A	MDP1737	362	NA	7	26	5.6	6
Na18A	MDP356	363	NA	7	27	0	NA
Na18A	MDP791	364	NA	7	28	21.2	4
Na18A	MDP462	365	NA	7	29	9	3
Na18A	MDP1536e	366	NA	7	30	4.333333333	3
Na18A	MDP103	367	NA	7	31	6.933333333	4
Na18A	MDP215	368	NA	7	32	8.666666667	4
Na18A	MDP715	369	NA	7	33	23	4
Na18A	Ejumula	370	1	7	34	10.33333333	5
Na18A	MDP305	371	NA	7	35	8.8	3
Na18A	MDP1075	372	NA	7	36	12.33333333	3
Na18A	MDP1096	373	NA	7	37	16.13333333	2
Na18A	MDP530	374	NA	7	38	4.6	3
Na18A	MDP1241	375	NA	7	39	17.63333333	4
Na18A	MDP1575	376	NA	7	40	21	2
Na18A	MDP504	377	NA	7	41	0	2
Na18A	MDP1038	378	NA	7	42	43.33333333	4
Na18A	MDP676	379	NA	7	43	0.466666667	3
Na18A	MDP1101	380	NA	7	44	7.6	3
Na18A	NASPOT_11	381	1	7	45	47.2	4
Na18A	MDP1287	382	NA	7	46	6.9	5
Na18A	MDP457	383	NA	7	47	18.33333333	4
Na18A	MDP928	384	NA	7	48	2	5
Na18A	MDP842	385	NA	7	49	20.43333333	4
Na18A	MDP778b	386	NA	7	50	7	3
Na18A	MDP999	387	NA	7	51	46.7	4
Na18A	MDP1440	388	NA	7	52	43.13333333	1
Na18A	MDP1410	389	NA	7	53	0	NA
Na18A	MDP434	390	NA	7	54	58.33333333	5
Na18A	MDP275	391	NA	7	55	5	6
Na18A	Ejumula	392	1	7	56	24.4	7
Na18A	Ejumula	393	1	8	1	15.66666667	6
Na18A	MDP398	394	NA	8	2	0	4
Na18A	MDP573	395	NA	8	3	4	3
Na18A	MDP817	396	NA	8	4	11.6	2
Na18A	MDP1365a	397	NA	8	5	0	3
Na18A	MDP503	398	NA	8	6	11.33333333	2
Na18A	MDP652	399	NA	8	7	2.933333333	3
Na18A	MDP1312	400	NA	8	8	9.666666667	4
Na18A	MDP1217	401	NA	8	9	12.53333333	5
Na18A	MDP656	402	NA	8	10	6	2
Na18A	MDP355	403	NA	8	11	0.4	1
Na18A	NASPOT_11	404	1	8	12	20.66666667	5
Na18A	MDP691	405	NA	8	13	0.666666667	5
Na18A	MDP176	406	NA	8	14	2.533333333	6
Na18A	MDP778h	407	NA	8	15	2.566666667	2
Na18A	MDP1473	408	NA	8	16	0.266666667	7
Na18A	MDP818	409	NA	8	17	2.666666667	5
Na18A	MDP1784	410	NA	8	18	11.2	4
Na18A	MDP1127	411	NA	8	19	10	4
Na18A	MDP649	412	NA	8	20	5.2	3
Na18A	MDP1549	413	NA	8	21	6.133333333	5
Na18A	MDP1350	414	NA	8	22	10.26666667	4
Na18A	Ejumula	415	1	8	23	15.33333333	6
Na18A	MDP1552	416	NA	8	24	14.73333333	2
Na18A	MDP754	417	NA	8	25	2.466666667	5
Na18A	MDP611	418	NA	8	26	3.333333333	2
Na18A	MDP296	419	NA	8	27	4	3
Na18A	NASPOT_11	420	NA	8	28	18.66666667	3
Na18A	MDP520	421	NA	8	29	7.333333333	3
Na18A	MDP318	422	NA	8	30	8.2	5
Na18A	MDP1363	423	NA	8	31	0	NA
Na18A	MDP1297b	424	NA	8	32	41.66666667	6
Na18A	MDP557	425	NA	8	33	10.33333333	2
Na18A	NASPOT_11	426	1	8	34	27.8	3
Na18A	MDP279	427	NA	8	35	20	1
Na18A	MDP1139	428	NA	8	36	4	3
Na18A	MDP1366a	429	NA	8	37	0.666666667	1
Na18A	MDP6	430	NA	8	38	13.33333333	4
Na18A	MDP1461	431	NA	8	39	1.5	2
Na18A	MDP1508h	432	NA	8	40	6.8	2
Na18A	MDP1199	433	NA	8	41	22.13333333	5
Na18A	MDP524	434	NA	8	42	40.33333333	4
Na18A	MDP348	435	NA	8	43	2.533333333	2
Na18A	MDP80	436	NA	8	44	2.533333333	5
Na18A	Ejumula	437	1	8	45	9.8	6
Na18A	MDP371	438	NA	8	46	13	4
Na18A	MDP1422	439	NA	8	47	16.66666667	4
Na18A	MDP1774	440	NA	8	48	18.13333333	3
Na18A	MDP1180	441	NA	8	49	34	3
Na18A	MDP5	442	NA	8	50	12.4	5
Na18A	MDP100	443	NA	8	51	13.13333333	4
Na18A	MDP264	444	NA	8	52	21.66666667	3
Na18A	MDP563	445	NA	8	53	10.66666667	5
Na18A	MDP1231	446	NA	8	54	22.66666667	4
Na18A	MDP864	447	NA	8	55	13.56666667	3
Na18A	NASPOT_11	448	1	8	56	32.13333333	5
Na18A	NASPOT_11	449	1	9	1	24.8	4
Na18A	MDP1020	450	NA	9	2	1.666666667	4
Na18A	MDP138	451	NA	9	3	2.266666667	5
Na18A	MDP1623	452	NA	9	4	6.333333333	6
Na18A	MDP1729	453	NA	9	5	6	5
Na18A	MDP1399	454	NA	9	6	1.2	3
Na18A	MDP1368a	455	NA	9	7	13.66666667	6
Na18A	MDP154	456	NA	9	8	6.333333333	3
Na18A	MDP962	457	NA	9	9	2.466666667	3
Na18A	MDP1171	458	NA	9	10	12.13333333	3
Na18A	MDP1463	459	NA	9	11	6.933333333	3
Na18A	Ejumula	460	1	9	12	11.33333333	7
Na18A	MDP904	461	NA	9	13	0.366666667	3
Na18A	MDP1269	462	NA	9	14	1	5
Na18A	MDP250	463	NA	9	15	8.333333333	3
Na18A	MDP189	464	NA	9	16	7.133333333	7
Na18A	MDP117	465	NA	9	17	10.33333333	3
Na18A	MDP627	466	NA	9	18	16.33333333	6
Na18A	MDP1011	467	NA	9	19	16	3
Na18A	MDP51	468	NA	9	20	0	NA
Na18A	MDP672	469	NA	9	21	0	1
Na18A	MDP1749	470	NA	9	22	11.33333333	3
Na18A	NASPOT_11	471	1	9	23	27.33333333	5
Na18A	MDP71	472	NA	9	24	2.533333333	2
Na18A	MDP314	473	NA	9	25	9	3
Na18A	MDP362	474	NA	9	26	18.83333333	1
Na18A	MDP997	475	NA	9	27	10	3
Na18A	MDP65	476	NA	9	28	6	2
Na18A	MDP1254	477	NA	9	29	14.33333333	2
Na18A	MDP124	478	NA	9	30	17.46666667	5
Na18A	MDP1745	479	NA	9	31	8.933333333	3
Na18A	NASPOT_5	480	NA	9	32	9.333333333	1
Na18A	MDP836i	481	NA	9	33	0.666666667	2
Na18A	Ejumula	482	1	9	34	32.46666667	6
Na18A	MDP846	483	NA	9	35	12.66666667	3
Na18A	MDP456	484	NA	9	36	3	5
Na18A	MDP1692	485	NA	9	37	0	4
Na18A	MDP1485	486	NA	9	38	7	1
Na18A	MDP1584a	487	NA	9	39	4	4
Na18A	MDP921	488	NA	9	40	0	4
Na18A	MDP664	489	NA	9	41	0.766666667	3
Na18A	MDP1638	490	NA	9	42	0	2
Na18A	MDP372	491	NA	9	43	23.33333333	6
Na18A	MDP966	492	NA	9	44	18.1	3
Na18A	NASPOT_11	493	1	9	45	56.7	3
Na18A	MDP778	494	NA	9	46	9.666666667	5
Na18A	MDP340	495	NA	9	47	8.733333333	5
Na18A	MDP81	496	NA	9	48	13.33333333	5
Na18A	MDP484	497	NA	9	49	17	6
Na18A	MDP427	498	NA	9	50	15.93333333	7
Na18A	MDP678	499	NA	9	51	26.8	5
Na18A	MDP1206	500	NA	9	52	20.06666667	4
Na18A	MDP1381	501	NA	9	53	21.66666667	4
Na18A	MDP841	502	NA	9	54	6.933333333	5
Na18A	MDP1343	503	NA	9	55	19.33333333	5
Na18A	Ejumula	504	1	9	56	22.33333333	6
Na18A	Ejumula	505	1	10	1	10	7
Na18A	MDP87	506	NA	10	2	3	5
Na18A	MDP43	507	NA	10	3	0.266666667	6
Na18A	MDP1006	508	NA	10	4	2.8	4
Na18A	MDP692b	509	NA	10	5	0	4
Na18A	MDP736	510	NA	10	6	2.066666667	6
Na18A	MDP185	511	NA	10	7	4.466666667	6
Na18A	MDP1655	512	NA	10	8	0.066666667	6
Na18A	MDP582	513	NA	10	9	2	5
Na18A	MDP753	514	NA	10	10	3.133333333	4
Na18A	MDP330a	515	NA	10	11	7.666666667	4
Na18A	NASPOT_11	516	1	10	12	10	6
Na18A	MDP99	517	NA	10	13	1.8	3
Na18A	MDP1161	518	NA	10	14	7.466666667	6
Na18A	MDP320	519	NA	10	15	3.866666667	4
Na18A	MDP936	520	NA	10	16	4.866666667	4
Na18A	MDP632a	521	NA	10	17	0.266666667	3
Na18A	MDP1072	522	NA	10	18	7.666666667	7
Na18A	MDP1532	523	NA	10	19	4.666666667	3
Na18A	MDP170	524	NA	10	20	5.333333333	3
Na18A	MDP527	525	NA	10	21	11.66666667	4
Na18A	MDP618k	526	NA	10	22	0	NA
Na18A	Ejumula	527	1	10	23	23.66666667	7
Na18A	MDP1069	528	NA	10	24	5.333333333	6
Na18A	MDP628	529	NA	10	25	0	5
Na18A	MDP554	530	NA	10	26	10.66666667	3
Na18A	MDP910	531	NA	10	27	8.666666667	5
Na18A	MDP349c	532	NA	10	28	2.966666667	3
Na18A	MDP1150	533	NA	10	29	23.33333333	5
Na18A	MDP1472	534	NA	10	30	5.5	3
Na18A	MDP1618	535	NA	10	31	0.866666667	2
Na18A	MDP1029	536	NA	10	32	5.666666667	4
Na18A	MDP595	537	NA	10	33	4	3
Na18A	NASPOT_11	538	1	10	34	50.03333333	6
Na18A	MDP66	539	NA	10	35	7.666666667	3
Na18A	MDP1093	540	NA	10	36	20.53333333	5
Na18A	MDP700	541	NA	10	37	7.866666667	3
Na18A	MDP327a	542	NA	10	38	9.333333333	3
Na18A	MDP1062	543	NA	10	39	2.6	3
Na18A	MDP495	544	NA	10	40	1.133333333	4
Na18A	MDP1214	545	NA	10	41	15.26666667	3
Na18A	MDP441	546	NA	10	42	0	NA
Na18A	MDP1009	547	NA	10	43	10	4
Na18A	MDP725	548	NA	10	44	15.33333333	6
Na18A	Ejumula	549	1	10	45	23	7
Na18A	MDP1190	550	NA	10	46	12.86666667	5
Na18A	MDP276	551	NA	10	47	11.46666667	4
Na18A	MDP1247	552	NA	10	48	39.6	1
Na18A	MDP283	553	NA	10	49	6.8	2
Na18A	MDP567	554	NA	10	50	3.6	5
Na18A	MDP34	555	NA	10	51	4.666666667	4
Na18A	MDP1670	556	NA	10	52	8.666666667	5
Na18A	MDP637	557	NA	10	53	12.33333333	4
Na18A	MDP1286	558	NA	10	54	7.133333333	4
Na18A	MDP1626	559	NA	10	55	16.26666667	5
Na18A	NASPOT_11	560	1	10	56	27.33333333	7
Na18A	NASPOT_11	561	1	11	1	20.66666667	7
Na18A	MDP964	562	NA	11	2	0.933333333	4
Na18A	MDP381	563	NA	11	3	2.266666667	4
Na18A	MDP169	564	NA	11	4	1.4	3
Na18A	MDP1613	565	NA	11	5	0.466666667	5
Na18A	MDP844	566	NA	11	6	2.666666667	2
Na18A	MDP58	567	NA	11	7	0	NA
Na18A	MDP1242	568	NA	11	8	6.333333333	5
Na18A	MDP1140g	569	NA	11	9	2.733333333	6
Na18A	MDP1752	570	NA	11	10	12.13333333	5
Na18A	MDP1491	571	NA	11	11	6.4	6
Na18A	Ejumula	572	1	11	12	25.33333333	4
Na18A	MDP732	573	NA	11	13	0.566666667	4
Na18A	MDP397	574	NA	11	14	12.66666667	6
Na18A	MDP200	575	NA	11	15	0	NA
Na18A	MDP1357	576	NA	11	16	1.333333333	6
Na18A	MDP1784e	577	NA	11	17	1.866666667	5
Na18A	MDP1449	578	NA	11	18	1.4	3
Na18A	MDP1184	579	NA	11	19	0.566666667	6
Na18A	MDP1402a	580	NA	11	20	0.933333333	5
Na18A	MDP1043	581	NA	11	21	26	6
Na18A	MDP1540	582	NA	11	22	9.266666667	5
Na18A	NASPOT_11	583	1	11	23	29.33333333	6
Na18A	MDP1276	584	NA	11	24	10.53333333	6
Na18A	MDP498	585	NA	11	25	5.833333333	6
Na18A	MDP1407	586	NA	11	26	9.666666667	4
Na18A	MDP1595	587	NA	11	27	0.533333333	4
Na18A	MDP127	588	NA	11	28	5.266666667	3
Na18A	MDP1053	589	NA	11	29	2.333333333	3
Na18A	MDP880	590	NA	11	30	0.8	2
Na18A	MDP1733	591	NA	11	31	3.666666667	3
Na18A	MDP619	592	NA	11	32	11.33333333	3
Na18A	MDP1537	593	NA	11	33	4.866666667	4
Na18A	Ejumula	594	1	11	34	14.4	6
Na18A	MDP268	595	NA	11	35	7.433333333	3
Na18A	MDP799	596	NA	11	36	4.133333333	4
Na18A	MDP317	597	NA	11	37	21.66666667	5
Na18A	MDP1715	598	NA	11	38	0.4	6
Na18A	MDP188	599	NA	11	39	8.266666667	4
Na18A	MDP971	600	NA	11	40	5.2	5
Na18A	MDP428	601	NA	11	41	3.866666667	4
Na18A	Resisto	602	NA	11	42	7.866666667	4
Na18A	MDP1026	603	NA	11	43	15.6	3
Na18A	MDP1391	604	NA	11	44	4.133333333	3
Na18A	NASPOT_11	605	1	11	45	29.13333333	7
Na18A	MDP1738	606	NA	11	46	0	NA
Na18A	MDP72	607	NA	11	47	14.26666667	3
Na18A	MDP413	608	NA	11	48	10.33333333	4
Na18A	MDP1275	609	NA	11	49	17	5
Na18A	MDP1191	610	NA	11	50	14.13333333	5
Na18A	MDP1529	611	NA	11	51	4.6	4
Na18A	MDP551	612	NA	11	52	1.2	3
Na18A	MDP247	613	NA	11	53	5	6
Na18A	MDP498f	614	NA	11	54	0	NA
Na18A	MDP339	615	NA	11	55	19.8	7
Na18A	Ejumula	616	1	11	56	3.866666667	5
Na18A	Ejumula	617	1	12	1	4.733333333	4
Na18A	MDP631	618	NA	12	2	0.933333333	6
Na18A	MDP38	619	NA	12	3	2.933333333	5
Na18A	MDP746	620	NA	12	4	2.133333333	4
Na18A	MDP555	621	NA	12	5	0.033333333	3
Na18A	MDP511	622	NA	12	6	1.6	5
Na18A	MDP692	623	NA	12	7	0.933333333	5
Na18A	MDP1374	624	NA	12	8	11.33333333	6
Na18A	MDP1252	625	NA	12	9	5.333333333	4
Na18A	MDP1131	626	NA	12	10	7	6
Na18A	MDP1365c	627	NA	12	11	0	NA
Na18A	NASPOT_11	628	1	12	12	25.86666667	7
Na18A	MDP659	629	NA	12	13	0.966666667	5
Na18A	MDP172	630	NA	12	14	5	7
Na18A	MDP568	631	NA	12	15	0.533333333	4
Na18A	MDP845	632	NA	12	16	10.66666667	4
Na18A	MDP1198	633	NA	12	17	8	6
Na18A	MDP302	634	NA	12	18	6.666666667	6
Na18A	MDP366	635	NA	12	19	4.666666667	2
Na18A	Magabali	636	NA	12	20	2.666666667	3
Na18A	MDP1727	637	NA	12	21	2	4
Na18A	MDP1515a	638	NA	12	22	4.7	3
Na18A	Ejumula	639	1	12	23	30.33333333	6
Na18A	MDP1484	640	NA	12	24	7.666666667	3
Na18A	MDP1293	641	NA	12	25	2.666666667	4
Na18A	MDP1765	642	NA	12	26	8.333333333	5
Na18A	MDP777	643	NA	12	27	5.8	4
Na18A	MDP1583	644	NA	12	28	14.66666667	3
Na18A	MDP67	645	NA	12	29	1.866666667	6
Na18A	MDP475	646	NA	12	30	7.333333333	5
Na18A	MDP550	647	NA	12	31	0.533333333	3
Na18A	MDP855	648	NA	12	32	16	3
Na18A	MDP1304m	649	NA	12	33	0.333333333	4
Na18A	NASPOT_11	650	1	12	34	19.33333333	7
Na18A	MDP1418	651	NA	12	35	1	4
Na18A	MDP1700	652	NA	12	36	8	5
Na18A	MDP400	653	NA	12	37	4.466666667	3
Na18A	MDP808a	654	NA	12	38	0.266666667	3
Na18A	MDP838	655	NA	12	39	5.333333333	6
Na18A	MDP1364f	656	NA	12	40	0.4	4
Na18A	MDP580	657	NA	12	41	3.5	4
Na18A	MDP364	658	NA	12	42	1.933333333	5
Na18A	MDP1666	659	NA	12	43	2.666666667	6
Na18A	MDP487	660	NA	12	44	20	4
Na18A	Ejumula	661	1	12	45	25.66666667	7
Na18A	MDP1490	662	NA	12	46	0	NA
Na18A	MDP298	663	NA	12	47	12	6
Na18A	MDP1662	664	NA	12	48	12.66666667	4
Na18A	MDP23	665	NA	12	49	7.6	4
Na18A	MDP896	666	NA	12	50	10.2	3
Na18A	MDP1466	667	NA	12	51	0	4
Na18A	MDP558	668	NA	12	52	7	5
Na18A	MDP607	669	NA	12	53	1.033333333	5
Na18A	MDP1674	670	NA	12	54	5.666666667	6
Na18A	MDP739	671	NA	12	55	2.333333333	4
Na18A	NASPOT_11	672	1	12	56	38.13333333	7
Na18A	NASPOT_11	673	1	13	1	13.33333333	7
Na18A	MDP93	674	NA	13	2	6.933333333	3
Na18A	MDP1336	675	NA	13	3	3.333333333	6
Na18A	MDP539	676	NA	13	4	2.8	5
Na18A	MDP939	677	NA	13	5	1.2	5
Na18A	MDP136	678	NA	13	6	6.666666667	6
Na18A	MDP1448	679	NA	13	7	1.333333333	5
Na18A	MDP809	680	NA	13	8	1.666666667	7
Na18A	MDP1542	681	NA	13	9	0.533333333	5
Na18A	MDP1580	682	NA	13	10	6.666666667	5
Na18A	MDP1107	683	NA	13	11	0.933333333	4
Na18A	Ejumula	684	1	13	12	12.46666667	8
Na18A	MDP863	685	NA	13	13	4.933333333	5
Na18A	MDP1230	686	NA	13	14	2.133333333	8
Na18A	MDP892	687	NA	13	15	0.4	4
Na18A	MDP1508c	688	NA	13	16	6.666666667	5
Na18A	MDP1438	689	NA	13	17	7.333333333	5
Na18A	MDP1140a	690	NA	13	18	4.133333333	4
Na18A	MDP532	691	NA	13	19	10.66666667	5
Na18A	MDP152	692	NA	13	20	8	7
Na18A	MDP1090	693	NA	13	21	4.466666667	4
Na18A	MDP1554a	694	NA	13	22	12	7
Na18A	NASPOT_11	695	1	13	23	26.53333333	7
Na18A	MDP519	696	NA	13	24	7.866666667	5
Na18A	MDP1111	697	NA	13	25	16.66666667	6
Na18A	MDP1245	698	NA	13	26	23.66666667	5
Na18A	MDP1142	699	NA	13	27	13.33333333	4
Na18A	MDP963	700	NA	13	28	2.4	5
Na18A	MDP1332	701	NA	13	29	16.33333333	6
Na18A	MDP1742	702	NA	13	30	6.933333333	5
Na18A	MDP859	703	NA	13	31	4.8	4
Na18A	MDP61	704	NA	13	32	2	4
Na18A	MDP1668	705	NA	13	33	3.733333333	6
Na18A	Ejumula	706	1	13	34	8.666666667	5
Na18A	MDP1040	707	NA	13	35	13.33333333	5
Na18A	MDP261	708	NA	13	36	7.2	4
Na18A	MDP1487	709	NA	13	37	14.36666667	6
Na18A	MDP1293c	710	NA	13	38	28	5
Na18A	MDP1695	711	NA	13	39	4.4	5
Na18A	MDP546	712	NA	13	40	2.2	3
Na18A	MDP694	713	NA	13	41	0	4
Na18A	MDP1527	714	NA	13	42	2.533333333	6
Na18A	MDP933l	715	NA	13	43	9	5
Na18A	MDP1318	716	NA	13	44	0	4
Na18A	NASPOT_11	717	1	13	45	13.86666667	6
Na18A	MDP620	718	NA	13	46	8.333333333	6
Na18A	MDP68	719	NA	13	47	10.26666667	4
Na18A	MDP414	720	NA	13	48	17.86666667	4
Na18A	MDP474	721	NA	13	49	15.2	5
Na18A	MDP655	722	NA	13	50	1.466666667	5
Na18A	MDP1134	723	NA	13	51	15.33333333	6
Na18A	MDP1273	724	NA	13	52	14	4
Na18A	MDP1049	725	NA	13	53	2.066666667	5
Na18A	MDP1649	726	NA	13	54	6.2	2
Na18A	MDP171	727	NA	13	55	4.466666667	5
Na18A	Ejumula	728	1	13	56	13.2	6
Na18A	Ejumula	729	1	14	1	5.666666667	7
Na18A	MDP447	730	NA	14	2	1	4
Na18A	New_Kawogo	731	NA	14	3	15	4
Na18A	MDP244	732	NA	14	4	4.666666667	3
Na18A	MDP333	733	NA	14	5	4.666666667	4
Na18A	MDP933r	734	NA	14	6	0.333333333	5
Na18A	MDP1334	735	NA	14	7	6.866666667	6
Na18A	MDP1632	736	NA	14	8	5.333333333	4
Na18A	MDP1129	737	NA	14	9	5	4
Na18A	MDP452	738	NA	14	10	6.466666667	5
Na18A	MDP1144	739	NA	14	11	2.166666667	3
Na18A	NASPOT_11	740	1	14	12	23.33333333	5
Na18A	MDP788	741	NA	14	13	4.666666667	5
Na18A	MDP795	742	NA	14	14	7	7
Na18A	MDP1361a	743	NA	14	15	3.866666667	4
Na18A	MDP610	744	NA	14	16	4.333333333	4
Na18A	NASPOT_7	745	NA	14	17	0	NA
Na18A	MDP990	746	NA	14	18	12.53333333	4
Na18A	MDP1523	747	NA	14	19	7.333333333	5
Na18A	MDP724	748	NA	14	20	5.333333333	4
Na18A	MDP779	749	NA	14	21	2.333333333	4
Na18A	MDP1756	750	NA	14	22	7	4
Na18A	Ejumula	751	1	14	23	28.33333333	6
Na18A	MDP1505	752	NA	14	24	2	4
Na18A	MDP1261	753	NA	14	25	11	5
Na18A	MDP1189	754	NA	14	26	19.46666667	5
Na18A	MDP191	755	NA	14	27	3.4	4
Na18A	MDP309	756	NA	14	28	1.8	4
Na18A	MDP336	757	NA	14	29	5.266666667	5
Na18A	MDP73	758	NA	14	30	2	4
Na18A	MDP461	759	NA	14	31	8.8	5
Na18A	MDP722	760	NA	14	32	1.666666667	5
Na18A	MDP1365	761	NA	14	33	2.2	4
Na18A	NASPOT_11	762	1	14	34	20.93333333	4
Na18A	MDP85	763	NA	14	35	11.66666667	3
Na18A	SPK004	764	NA	14	36	4	3
Na18A	MDP262	765	NA	14	37	3.566666667	3
Na18A	MDP1317	766	NA	14	38	6.466666667	4
Na18A	MDP1420	767	NA	14	39	4.133333333	4
Na18A	MDP1776	768	NA	14	40	3.333333333	3
Na18A	MDP331a	769	NA	14	41	3.5	4
Na18A	MDP1077	770	NA	14	42	5.466666667	4
Na18A	MDP354	771	NA	14	43	3.2	3
Na18A	MDP965	772	NA	14	44	3	3
Na18A	Ejumula	773	1	14	45	20.66666667	5
Na18A	MDP195	774	NA	14	46	4.333333333	5
Na18A	MDP1445	775	NA	14	47	2.466666667	4
Na18A	MDP1193	776	NA	14	48	7.666666667	5
Na18A	MDP1723	777	NA	14	49	1.466666667	4
Na18A	MDP33	778	NA	14	50	4.133333333	6
Na18A	MDP588	779	NA	14	51	7.333333333	5
Na18A	MDP1147	780	NA	14	52	8	6
Na18A	MDP643	781	NA	14	53	8.6	4
Na18A	MDP1048	782	NA	14	54	18.46666667	5
Na18A	MDP609	783	NA	14	55	0	2
Na18A	NASPOT_11	784	1	14	56	46.66666667	5
Na18A	NASPOT_11	785	1	15	1	18	6
Na18A	MDP424	786	NA	15	2	0	5
Na18A	MDP226	787	NA	15	3	10	5
Na18A	MDP1568	788	NA	15	4	0.666666667	6
Na18A	MDP1429	789	NA	15	5	0.133333333	4
Na18A	MDP579	790	NA	15	6	4.666666667	4
Na18A	MDP490	791	NA	15	7	3	5
Na18A	MDP996	792	NA	15	8	0.466666667	6
Na18A	MDP1248	793	NA	15	9	8.466666667	4
Na18A	MDP701	794	NA	15	10	3.8	4
Na18A	MDP683	795	NA	15	11	0.266666667	3
Na18A	Ejumula	796	1	15	12	8.8	7
Na18A	MDP1726	797	NA	15	13	0	NA
Na18A	MDP895	798	NA	15	14	0	4
Na18A	MDP1264	799	NA	15	15	6.8	6
Na18A	MDP709	800	NA	15	16	5.333333333	7
Na18A	NASPOT_10_O	801	NA	15	17	11	5
Na18A	MDP493	802	NA	15	18	9.6	6
Na18A	MDP97	803	NA	15	19	2.533333333	4
Na18A	MDP1722	804	NA	15	20	6.933333333	5
Na18A	MDP1344	805	NA	15	21	14	4
Na18A	MDP747	806	NA	15	22	3.133333333	5
Na18A	NASPOT_11	807	1	15	23	15.86666667	5
Na18A	MDP489	808	NA	15	24	16.93333333	5
Na18A	MDP933j	809	NA	15	25	1.4	3
Na18A	MDP617	810	NA	15	26	3.8	4
Na18A	MDP1409	811	NA	15	27	2.166666667	5
Na18A	MDP960	812	NA	15	28	3.866666667	4
Na18A	MDP1197	813	NA	15	29	5.866666667	4
Na18A	MDP485	814	NA	15	30	7	5
Na18A	MDP140	815	NA	15	31	6.333333333	4
Na18A	MDP1656	816	NA	15	32	1.666666667	3
Na18A	MDP1376	817	NA	15	33	7.866666667	5
Na18A	Ejumula	818	1	15	34	14.8	7
Na18A	MDP294	819	NA	15	35	5.666666667	5
Na18A	MDP1793	820	NA	15	36	0	NA
Na18A	MDP948	821	NA	15	37	2.066666667	5
Na18A	MDP1243	822	NA	15	38	10.7	4
Na18A	MDP692s	823	NA	15	39	0	4
Na18A	MDP248	824	NA	15	40	4	3
Na18A	MDP1174	825	NA	15	41	1.333333333	4
Na18A	MDP1425	826	NA	15	42	11	5
Na18A	MDP1140e	827	NA	15	43	9.333333333	5
Na18A	MDP402	828	NA	15	44	9.8	4
Na18A	NASPOT_11	829	1	15	45	26.8	4
Na18A	MDP1764	830	NA	15	46	9.933333333	5
Na18A	MDP223	831	NA	15	47	14.66666667	5
Na18A	MDP1326	832	NA	15	48	17.13333333	6
Na18A	MDP1088	833	NA	15	49	11.86666667	6
Na18A	MDP506	834	NA	15	50	6.666666667	8
Na18A	MDP1240	835	NA	15	51	15.66666667	4
Na18A	MDP379	836	NA	15	52	0.666666667	5
Na18A	MDP933n	837	NA	15	53	4.666666667	2
Na18A	MDP1651	838	NA	15	54	12	2
Na18A	MDP730	839	NA	15	55	9.666666667	3
Na18A	Ejumula	840	1	15	56	22	5
Na18A	Ejumula	841	1	16	1	4.933333333	7
Na18A	MDP312	842	NA	16	2	2.2	8
Na18A	MDP1293b	843	NA	16	3	2	2
Na18A	MDP515	844	NA	16	4	7.333333333	3
Na18A	MDP587	845	NA	16	5	0.433333333	4
Na18A	MDP1606	846	NA	16	6	1.333333333	4
Na18A	MDP1763	847	NA	16	7	4.8	5
Na18A	MDP1750	848	NA	16	8	0.833333333	5
Na18A	MDP1428	849	NA	16	9	6	4
Na18A	MDP786	850	NA	16	10	2	4
Na18A	MDP816	851	NA	16	11	0.933333333	2
Na18A	NASPOT_11	852	1	16	12	13.66666667	6
Na18A	MDP1548	853	NA	16	13	2.133333333	3
Na18A	MDP352	854	NA	16	14	8	4
Na18A	MDP792	855	NA	16	15	8.266666667	4
Na18A	MDP1684	856	NA	16	16	4.266666667	5
Na18A	MDP843	857	NA	16	17	2.133333333	4
Na18A	MDP621	858	NA	16	18	4.333333333	4
Na18A	MDP1246	859	NA	16	19	3	5
Na18A	MDP721	860	NA	16	20	0.4	4
Na18A	MDP1314	861	NA	16	21	17.33333333	5
Na18A	MDP1406	862	NA	16	22	21.2	3
Na18A	Ejumula	863	1	16	23	19.33333333	5
Na18A	MDP941	864	NA	16	24	2	5
Na18A	MDP1635	865	NA	16	25	4	3
Na18A	MDP1304n	866	NA	16	26	0	3
Na18A	MDP1149	867	NA	16	27	4.533333333	5
Na18A	MDP278	868	NA	16	28	14	5
Na18A	MDP1348	869	NA	16	29	1.066666667	2
Na18A	MDP1572	870	NA	16	30	1.066666667	3
Na18A	MDP528	871	NA	16	31	1.733333333	5
Na18A	MDP1033	872	NA	16	32	15.33333333	5
Na18A	MDP1112	873	NA	16	33	6.8	6
Na18A	NASPOT_11	874	1	16	34	32.66666667	5
Na18A	MDP1767	875	NA	16	35	0.266666667	4
Na18A	MDP682	876	NA	16	36	25	5
Na18A	MDP902	877	NA	16	37	2.933333333	3
Na18A	MDP375	878	NA	16	38	2	3
Na18A	MDP410	879	NA	16	39	5.666666667	3
Na18A	MDP1360	880	NA	16	40	3.2	3
Na18A	MDP1032	881	NA	16	41	0.133333333	5
Na18A	MDP1358	882	NA	16	42	7.333333333	4
Na18A	MDP938	883	NA	16	43	2.066666667	3
Na18A	MDP529	884	NA	16	44	4	3
Na18A	Ejumula	885	1	16	45	7.466666667	6
Na18A	MDP581	886	NA	16	46	2.666666667	3
Na18A	MDP1052	887	NA	16	47	9.6	5
Na18A	MDP1364a	888	NA	16	48	0	6
Na18A	MDP769	889	NA	16	49	0.8	3
Na18A	MDP1427	890	NA	16	50	9.333333333	5
Na18A	MDP1797	891	NA	16	51	1.4	5
Na18A	MDP422	892	NA	16	52	0	4
Na18A	MDP453	893	NA	16	53	2.466666667	2
Na18A	MDP313	894	NA	16	54	10	5
Na18A	MDP255	895	NA	16	55	10	2
Na18A	NASPOT_11	896	1	16	56	28.66666667	4
Na18A	NASPOT_11	897	1	17	1	13.33333333	6
Na18A	MDP1298	898	NA	17	2	13	4
Na18A	MDP1744	899	NA	17	3	2.533333333	6
Na18A	MDP1250	900	NA	17	4	1.466666667	5
Na18A	MDP1162	901	NA	17	5	6.2	3
Na18A	MDP782	902	NA	17	6	5.333333333	4
Na18A	MDP1791	903	NA	17	7	8.933333333	4
Na18A	MDP406	904	NA	17	8	10.66666667	4
Na18A	MDP979	905	NA	17	9	0.933333333	4
Na18A	MDP24	906	NA	17	10	2.533333333	5
Na18A	MDP1405	907	NA	17	11	4.133333333	3
Na18A	Ejumula	908	1	17	12	16.66666667	6
Na18A	MDP300	909	NA	17	13	1.733333333	4
Na18A	MDP1468	910	NA	17	14	5.866666667	5
Na18A	MDP612	911	NA	17	15	2.533333333	4
Na18A	MDP135	912	NA	17	16	6.933333333	4
Na18A	MDP35	913	NA	17	17	5.333333333	5
Na18A	MDP1233	914	NA	17	18	1.8	6
Na18A	MDP907	915	NA	17	19	14	6
Na18A	MDP695	916	NA	17	20	2.266666667	5
Na18A	MDP351	917	NA	17	21	2.466666667	4
Na18A	MDP273	918	NA	17	22	4.933333333	4
Na18A	NASPOT_11	919	1	17	23	14.13333333	5
Na18A	MDP785	920	NA	17	24	3.6	5
Na18A	MDP574	921	NA	17	25	0.666666667	4
Na18A	MDP1210	922	NA	17	26	5.333333333	5
Na18A	MDP1734	923	NA	17	27	1.4	2
Na18A	MDP1304a	924	NA	17	28	3.466666667	4
Na18A	MDP269	925	NA	17	29	4	4
Na18A	MDP1355f	926	NA	17	30	0	NA
Na18A	MDP235	927	NA	17	31	1.466666667	4
Na18A	MDP322	928	NA	17	32	6.466666667	5
Na18A	MDP1312a	929	NA	17	33	0	NA
Na18A	Ejumula	930	1	17	34	27.53333333	7
Na18A	MDP204	931	NA	17	35	4.333333333	6
Na18A	MDP720	932	NA	17	36	5.666666667	6
Na18A	MDP875	933	NA	17	37	6.133333333	5
Na18A	MDP640	934	NA	17	38	1.333333333	4
Na18A	MDP1592	935	NA	17	39	0.8	4
Na18A	MDP601	936	NA	17	40	2.666666667	5
Na18A	MDP1042	937	NA	17	41	1.2	5
Na18A	MDP933k	938	NA	17	42	4.166666667	6
Na18A	MDP389	939	NA	17	43	3.733333333	4
Na18A	MDP1579	940	NA	17	44	1.166666667	3
Na18A	NASPOT_11	941	1	17	45	18	5
Na18A	MDP1746	942	NA	17	46	1	6
Na18A	MDP437	943	NA	17	47	3.466666667	4
Na18A	MDP1024	944	NA	17	48	2.333333333	3
Na18A	MDP1393a	945	NA	17	49	0	NA
Na18A	MDP1068	946	NA	17	50	13.33333333	4
Na18A	MDP1368	947	NA	17	51	0	NA
Na18A	MDP1594	948	NA	17	52	4.933333333	5
Na18A	MDP1224	949	NA	17	53	1.8	4
Na18A	MDP543	950	NA	17	54	6.666666667	5
Na18A	MDP437g	951	NA	17	55	11.73333333	5
Na18A	Ejumula	952	1	17	56	15.33333333	7
Na18A	Ejumula	953	1	18	1	10	6
Na18A	MDP901	954	NA	18	2	3.866666667	6
Na18A	MDP1702	955	NA	18	3	0.066666667	5
Na18A	MDP661	956	NA	18	4	0.1	3
Na18A	MDP1667	957	NA	18	5	3.466666667	5
Na18A	NASPOT_1	958	NA	18	6	1.066666667	7
Na18A	MDP933x	959	NA	18	7	0.533333333	5
Na18A	MDP931a	960	NA	18	8	0	NA
Na18A	MDP382	961	NA	18	9	4.733333333	6
Na18A	MDP1012	962	NA	18	10	8.133333333	4
Na18A	MDP230	963	NA	18	11	4.933333333	3
Na18A	NASPOT_11	964	1	18	12	9.666666667	6
Na18A	MDP615	965	NA	18	13	1.333333333	3
Na18A	MDP651	966	NA	18	14	0.066666667	3
Na18A	MDP501	967	NA	18	15	2.4	4
Na18A	MDP436	968	NA	18	16	5.2	6
Na18A	MDP1302a	969	NA	18	17	2.933333333	3
Na18A	MDP591	970	NA	18	18	16	5
Na18A	MDP536	971	NA	18	19	5.333333333	5
Na18A	MDP284	972	NA	18	20	14.66666667	6
Na18A	MDP106	973	NA	18	21	0	4
Na18A	MDP302e	974	NA	18	22	1.266666667	5
Na18A	Ejumula	975	1	18	23	16.33333333	6
Na18A	MDP905	976	NA	18	24	0.666666667	5
Na18A	MDP1	977	NA	18	25	12	4
Na18A	MDP148	978	NA	18	26	10.33333333	4
Na18A	MDP349b	979	NA	18	27	4.666666667	4
Na18A	MDP451	980	NA	18	28	0	4
Na18A	MDP17	981	NA	18	29	1.133333333	6
Na18A	MDP1462	982	NA	18	30	5.466666667	2
Na18A	MDP707	983	NA	18	31	6.466666667	5
Na18A	MDP1614	984	NA	18	32	2.8	4
Na18A	MDP538	985	NA	18	33	3.6	2
Na18A	NASPOT_11	986	1	18	34	17.66666667	5
Na18A	MDP394	987	NA	18	35	2.466666667	3
Na18A	MDP1366f	988	NA	18	36	0.333333333	2
Na18A	MDP1221	989	NA	18	37	0.6	5
Na18A	MDP522	990	NA	18	38	3.8	6
Na18A	MDP31	991	NA	18	39	0.633333333	5
Na18A	MDP263	992	NA	18	40	2	4
Na18A	MDP833	993	NA	18	41	0.266666667	5
Na18A	MDP1452b	994	NA	18	42	2.466666667	3
Na18A	MDP645	995	NA	18	43	0	3
Na18A	MDP1153	996	NA	18	44	1.333333333	4
Na18A	Ejumula	997	1	18	45	16	5
Na18A	MDP446	998	NA	18	46	5.8	2
Na18A	MDP839	999	NA	18	47	0.133333333	5
Na18A	MDP437c	1000	NA	18	48	0	NA
Na18A	MDP1778	1001	NA	18	49	3.333333333	2
Na18A	MDP325b	1002	NA	18	50	14	3
Na18A	MDP1433	1003	NA	18	51	0	NA
Na18A	MDP1152	1004	NA	18	52	8.933333333	3
Na18A	MDP115	1005	NA	18	53	4.666666667	2
Na18A	MDP690	1006	NA	18	54	17.33333333	3
Na18A	MDP438	1007	NA	18	55	4.266666667	3
Na18A	NASPOT_11	1008	1	18	56	42	3
Na18A	NASPOT_11	1009	1	19	1	11.46666667	5
Na18A	MDP473	1010	NA	19	2	3.2	3
Na18A	MDP1299	1011	NA	19	3	0	NA
Na18A	MDP933m	1012	NA	19	4	3.666666667	2
Na18A	MDP1625	1013	NA	19	5	4.666666667	2
Na18A	MDP778c	1014	NA	19	6	0.333333333	2
Na18A	MDP1202	1015	NA	19	7	8.666666667	2
Na18A	MDP542	1016	NA	19	8	0	NA
Na18A	MDP192	1017	NA	19	9	2.133333333	2
Na18A	MDP671	1018	NA	19	10	1	2
Na18A	MDP1379	1019	NA	19	11	0.933333333	4
Na18A	Ejumula	1020	1	19	12	20	5
Na18A	MDP929	1021	NA	19	13	0	2
Na18A	MDP1089	1022	NA	19	14	12	3
Na18A	MDP102	1023	NA	19	15	4.666666667	2
Na18A	MDP420	1024	NA	19	16	1	3
Na18A	MDP1388a	1025	NA	19	17	1.2	3
Na18A	MDP193	1026	NA	19	18	8.333333333	4
Na18A	MDP933o	1027	NA	19	19	14.33333333	4
Na18A	MDP266	1028	NA	19	20	3.666666667	4
Na18A	MDP952	1029	NA	19	21	0.266666667	3
Na18A	MDP273b	1030	NA	19	22	0	NA
Na18A	NASPOT_11	1031	1	19	23	12	4
Na18A	MDP1599	1032	NA	19	24	0.266666667	2
Na18A	MDP789	1033	NA	19	25	0	3
Na18A	MDP692m	1034	NA	19	26	3.333333333	4
Na18A	MDP274	1035	NA	19	27	2.266666667	3
Na18A	MDP205	1036	NA	19	28	1.666666667	3
Na18A	MDP731	1037	NA	19	29	0	4
Na18A	MDP1393	1038	NA	19	30	2.6	3
Na18A	MDP1694	1039	NA	19	31	12.33333333	3
Na18A	MDP1659	1040	NA	19	32	2.666666667	2
Na18A	MDP1008	1041	NA	19	33	6	2
Na18A	Ejumula	1042	1	19	34	17.66666667	3
Na18A	MDP384	1043	NA	19	35	9.6	3
Na18A	MDP638	1044	NA	19	36	0.666666667	2
Na18A	MDP1644	1045	NA	19	37	1.6	2
Na18A	MDP693	1046	NA	19	38	1.6	2
Na18A	MDP1124	1047	NA	19	39	0.466666667	3
Na18A	MDP688	1048	NA	19	40	3.266666667	2
Na18A	MDP1165	1049	NA	19	41	5.333333333	2
Na18A	MDP216	1050	NA	19	42	10.86666667	4
Na18A	MDP425	1051	NA	19	43	1.6	2
Na18A	MDP1185	1052	NA	19	44	7.666666667	3
Na18A	NASPOT_11	1053	1	19	45	15.8	4
Na18A	MDP1327a	1054	NA	19	46	14	2
Na18A	MDP1701	1055	NA	19	47	12.33333333	4
Na18A	MDP1293a	1056	NA	19	48	3.333333333	3
Na18A	MDP1520	1057	NA	19	49	1.066666667	3
Na18A	MDP1140h	1058	NA	19	50	8.666666667	4
Na18A	MDP933g	1059	NA	19	51	1.866666667	2
Na18A	MDP1212	1060	NA	19	52	7	NA
Na18A	MDP153	1061	NA	19	53	8.133333333	4
Na18A	MDP1204	1062	NA	19	54	6.666666667	3
Na18A	MDP1455	1063	NA	19	55	13	3
Na18A	Ejumula	1064	1	19	56	16.33333333	3
Na18A	Ejumula	1065	1	20	1	11.33333333	3
Na18A	CIP199062.1	1066	NA	20	2	7.566666667	2
Na18A	MDP920	1067	NA	20	3	0	3
Na18A	MDP1281	1068	NA	20	4	4.2	3
Na18A	MDP1196	1069	NA	20	5	2.133333333	4
Na18A	MDP1533	1070	NA	20	6	5	3
Na18A	MDP1262	1071	NA	20	7	5.333333333	4
Na18A	MDP1676	1072	NA	20	8	3.633333333	6
Na18A	MDP648	1073	NA	20	9	0	2
Na18A	MDP1801	1074	NA	20	10	3	3
Na18A	MDP358	1075	NA	20	11	5.866666667	3
Na18A	NASPOT_11	1076	1	20	12	7.333333333	5
Na18A	MDP814	1077	NA	20	13	3.333333333	2
Na18A	MDP911	1078	NA	20	14	2.266666667	3
Na18A	MDP168	1079	NA	20	15	6.666666667	4
Na18A	MDP1238	1080	NA	20	16	8.666666667	4
Na18A	MDP1279	1081	NA	20	17	1	2
Na18A	MDP1023	1082	NA	20	18	2	2
Na18A	MDP1474	1083	NA	20	19	2.8	2
Na18A	MDP1759	1084	NA	20	20	3.266666667	3
Na18A	MDP1334a	1085	NA	20	21	0.666666667	2
Na18A	MDP1566	1086	NA	20	22	1.066666667	3
Na18A	Ejumula	1087	1	20	23	7.333333333	3
Na18A	NASPOT5/58	1088	NA	20	24	0.233333333	3
Na18A	MDP858	1089	NA	20	25	2.533333333	3
Na18A	MDP687	1090	NA	20	26	0.266666667	3
Na18A	MDP793	1091	NA	20	27	0.133333333	4
Na18A	MDP800	1092	NA	20	28	0	3
Na18A	MDP1169	1093	NA	20	29	0.666666667	3
Na18A	MDP899	1094	NA	20	30	0.8	3
Na18A	MDP748	1095	NA	20	31	6.6	3
Na18A	MDP1637	1096	NA	20	32	0.266666667	3
Na18A	MDP183	1097	NA	20	33	0.8	2
Na18A	NASPOT_11	1098	1	20	34	27.33333333	3
Na18A	MDP778f	1099	NA	20	35	0	2
Na18A	MDP257	1100	NA	20	36	8	4
Na18A	MDP1058	1101	NA	20	37	2.533333333	2
Na18A	MDP665	1102	NA	20	38	0.4	2
Na18A	MDP1331	1103	NA	20	39	3.6	3
Na18A	MDP1555	1104	NA	20	40	2.333333333	3
Na18A	MDP1100	1105	NA	20	41	2.266666667	3
Na18A	MDP604	1106	NA	20	42	0	2
Na18A	MDP1130	1107	NA	20	43	4	4
Na18A	MDP893	1108	NA	20	44	4.533333333	2
Na18A	Ejumula	1109	1	20	45	13.86666667	3
Na18A	MDP985	1110	NA	20	46	4.666666667	3
Na18A	MDP1534	1111	NA	20	47	12.66666667	2
Na18A	MDP1304	1112	NA	20	48	1.866666667	2
Na18A	MDP886	1113	NA	20	49	5.666666667	2
Na18A	MDP316	1114	NA	20	50	16	3
Na18A	MDP1132	1115	NA	20	51	11.33333333	3
Na18A	MDP635	1116	NA	20	52	3.866666667	2
Na18A	MDP545	1117	NA	20	53	5.666666667	2
Na18A	MDP88	1118	NA	20	54	2.133333333	3
Na18A	MDP303	1119	NA	20	55	16.66666667	4
Na18A	NASPOT_11	1120	1	20	56	23.33333333	3
Na18A	NASPOT_11	1121	1	21	1	16.26666667	6
Na18A	MDP509	1122	NA	21	2	1	4
Na18A	MDP236	1123	NA	21	3	6.666666667	5
Na18A	MDP289	1124	NA	21	4	5	3
Na18A	MDP1560	1125	NA	21	5	3	3
Na18A	MDP636	1126	NA	21	6	1.333333333	4
Na18A	MDP210	1127	NA	21	7	7.2	5
Na18A	MDP1133	1128	NA	21	8	4	5
Na18A	MDP935	1129	NA	21	9	2.4	2
Na18A	MDP1076	1130	NA	21	10	20.66666667	3
Na18A	MDP1454	1131	NA	21	11	0.666666667	3
Na18A	Ejumula	1132	1	21	12	18.33333333	3
Na18A	MDP653	1133	NA	21	13	2.266666667	2
Na18A	MDP53	1134	NA	21	14	0.133333333	2
Na18A	MDP874	1135	NA	21	15	0	2
Na18A	MDP805	1136	NA	21	16	8.666666667	2
Na18A	MDP932	1137	NA	21	17	2.933333333	2
Na18A	MDP290	1138	NA	21	18	6.866666667	3
Na18A	MDP1304j	1139	NA	21	19	0.133333333	3
Na18A	MDP743	1140	NA	21	20	3.2	4
Na18A	MDP232	1141	NA	21	21	5	3
Na18A	MDP949	1142	NA	21	22	0	2
Na18A	NASPOT_11	1143	1	21	23	17.2	4
Na18A	MDP445	1144	NA	21	24	0.133333333	3
Na18A	MDP90	1145	NA	21	25	2	2
Na18A	MDP1227	1146	NA	21	26	12.53333333	3
Na18A	MDP1232	1147	NA	21	27	2.4	3
Na18A	MDP1477	1148	NA	21	28	0.533333333	2
Na18A	MDP468	1149	NA	21	29	3.333333333	3
Na18A	MDP1432	1150	NA	21	30	4.133333333	3
Na18A	MDP150	1151	NA	21	31	2.133333333	2
Na18A	MDP1400	1152	NA	21	32	8	3
Na18A	MDP639	1153	NA	21	33	1.866666667	3
Na18A	Ejumula	1154	1	21	34	16.66666667	3
Na18A	MDP1593	1155	NA	21	35	5.866666667	4
Na18A	MDP1295	1156	NA	21	36	1.866666667	2
Na18A	MDP217	1157	NA	21	37	1.333333333	2
Na18A	MDP433	1158	NA	21	38	2.466666667	3
Na18A	MDP1586	1159	NA	21	39	6	4
Na18A	MDP199	1160	NA	21	40	9.666666667	4
Na18A	MDP1611	1161	NA	21	41	1.666666667	2
Na18A	MDP1522	1162	NA	21	42	7.333333333	3
Na18A	MDP1584c	1163	NA	21	43	11.8	6
Na18A	MDP1231a	1164	NA	21	44	0	NA
Na18A	NASPOT_11	1165	1	21	45	49.13333333	4
Na18A	MDP1544	1166	NA	21	46	6	2
Na18A	MDP673	1167	NA	21	47	2.133333333	4
Na18A	MDP1619	1168	NA	21	48	4.666666667	4
Na18A	MDP390	1169	NA	21	49	0.533333333	2
Na18A	MDP1784d	1170	NA	21	50	5.266666667	2
Na18A	MDP173	1171	NA	21	51	5	2
Na18A	MDP517	1172	NA	21	52	11	4
Na18A	MDP54	1173	NA	21	53	5.333333333	2
Na18A	MDP1045	1174	NA	21	54	16	3
Na18A	MDP810	1175	NA	21	55	1.5	3
Na18A	Ejumula	1176	1	21	56	21.33333333	3
Na18A	Ejumula	1177	1	22	1	4.466666667	4
Na18A	MDP630	1178	NA	22	2	5.666666667	2
Na18A	MDP1650	1179	NA	22	3	0	3
Na18A	MDP308	1180	NA	22	4	4.333333333	3
Na18A	MDP1371	1181	NA	22	5	2.133333333	2
Na18A	MDP571	1182	NA	22	6	4	3
Na18A	MDP486	1183	NA	22	7	1	3
Na18A	MDP1641	1184	NA	22	8	6	5
Na18A	MDP1396	1185	NA	22	9	6.466666667	3
Na18A	MDP561	1186	NA	22	10	0	2
Na18A	MDP1272	1187	NA	22	11	8.466666667	3
Na18A	NASPOT_11	1188	1	22	12	14.26666667	4
Na18A	MDP287	1189	NA	22	13	2.266666667	2
Na18A	MDP479	1190	NA	22	14	1.066666667	4
Na18A	MDP806	1191	NA	22	15	2.633333333	3
Na18A	MDP1656c	1192	NA	22	16	0	NA
Na18A	MDP218	1193	NA	22	17	2.266666667	3
Na18A	MDP1105	1194	NA	22	18	7.933333333	4
Na18A	MDP40	1195	NA	22	19	4	2
Na18A	MDP1052a	1196	NA	22	20	1.333333333	3
Na18A	MDP954	1197	NA	22	21	0	3
Na18A	MDP773	1198	NA	22	22	1.733333333	3
Na18A	Ejumula	1199	1	22	23	4.133333333	3
Na18A	MDP1155	1200	NA	22	24	0	3
Na18A	MDP1122	1201	NA	22	25	2.8	3
Na18A	MDP801	1202	NA	22	26	3.666666667	4
Na18A	MDP1567	1203	NA	22	27	0.666666667	5
Na18A	MDP1760	1204	NA	22	28	4.533333333	2
Na18A	MDP245	1205	NA	22	29	5.133333333	2
Na18A	MDP70	1206	NA	22	30	2.5	4
Na18A	MDP1489	1207	NA	22	31	2	2
Na18A	MDP733	1208	NA	22	32	0	2
Na18A	MDP1178	1209	NA	22	33	3	3
Na18A	NASPOT_11	1210	1	22	34	20.26666667	4
Na18A	MDP516	1211	NA	22	35	2	3
Na18A	MDP1059	1212	NA	22	36	9.666666667	2
Na18A	MDP618f	1213	NA	22	37	0	2
Na18A	MDP220	1214	NA	22	38	8.666666667	3
Na18A	MDP592	1215	NA	22	39	2.666666667	2
Na18A	MDP943	1216	NA	22	40	0.266666667	2
Na18A	MDP692a	1217	NA	22	41	8.866666667	2
Na18A	MDP299	1218	NA	22	42	4.4	2
Na18A	MDP1757	1219	NA	22	43	9.666666667	2
Na18A	MDP392	1220	NA	22	44	2.266666667	3
Na18A	Ejumula	1221	1	22	45	34.66666667	4
Na18A	MDP25	1222	NA	22	46	11.33333333	3
Na18A	MDP889	1223	NA	22	47	0.666666667	3
Na18A	MDP463	1224	NA	22	48	13	3
Na18A	MDP1600	1225	NA	22	49	5.666666667	3
Na18A	MDP1137	1226	NA	22	50	19.33333333	3
Na18A	MDP1705	1227	NA	22	51	5	2
Na18A	MDP383	1228	NA	22	52	5.6	3
Na18A	MDP1754	1229	NA	22	53	1.333333333	2
Na18A	MDP1071	1230	NA	22	54	12.8	4
Na18A	MDP1566a	1231	NA	22	55	2.166666667	2
Na18A	NASPOT_11	1232	1	22	56	17.66666667	4
Na18A	NASPOT_11	1233	1	23	1	6.666666667	6
Na18A	MDP1021	1234	NA	23	2	2.533333333	2
Na18A	MDP1648	1235	NA	23	3	0.4	3
Na18A	MDP1220	1236	NA	23	4	0.7	3
Na18A	MDP116	1237	NA	23	5	7.333333333	3
Na18A	MDP614	1238	NA	23	6	3.6	3
Na18A	MDP16	1239	NA	23	7	5	4
Na18A	MDP931	1240	NA	23	8	5	2
Na18A	MDP1390	1241	NA	23	9	7.333333333	2
Na18A	MDP975	1242	NA	23	10	5	3
Na18A	MDP1515	1243	NA	23	11	7.6	5
Na18A	Ejumula	1244	1	23	12	12.46666667	6
Na18A	MDP231	1245	NA	23	13	2.533333333	2
Na18A	MDP667	1246	NA	23	14	9	2
Na18A	MDP344	1247	NA	23	15	1.333333333	2
Na18A	MDP1536f	1248	NA	23	16	1.2	3
Na18A	MDP213	1249	NA	23	17	3.466666667	4
Na18A	MDP887	1250	NA	23	18	5	3
Na18A	MDP1377a	1251	NA	23	19	4	3
Na18A	MDP2	1252	NA	23	20	8	2
Na18A	MDP106b	1253	NA	23	21	0.333333333	2
Na18A	Huarmeyano	1254	NA	23	22	1.266666667	7
Na18A	NASPOT_11	1255	1	23	23	13.13333333	4
Na18A	MDP1312b	1256	NA	23	24	1.866666667	2
Na18A	MDP548	1257	NA	23	25	1.333333333	3
Na18A	MDP1083	1258	NA	23	26	3.533333333	3
Na18A	MDP307	1259	NA	23	27	8.333333333	5
Na18A	MDP1249	1260	NA	23	28	1.333333333	5
Na18A	MDP692n	1261	NA	23	29	0.333333333	2
Na18A	MDP1183	1262	NA	23	30	0	4
Na18A	MDP559	1263	NA	23	31	5	2
Na18A	MDP1158	1264	NA	23	32	7.6	2
Na18A	MDP347	1265	NA	23	33	4	3
Na18A	Ejumula	1266	1	23	34	10.33333333	3
Na18A	MDP1502	1267	NA	23	35	8	2
Na18A	MDP699	1268	NA	23	36	0.266666667	2
Na18A	MDP1636	1269	NA	23	37	2	4
Na18A	MDP1342	1270	NA	23	38	14	3
Na18A	MDP1803	1271	NA	23	39	0.266666667	3
Na18A	MDP644	1272	NA	23	40	3.533333333	3
Na18A	MDP783	1273	NA	23	41	1.466666667	3
Na18A	MDP1442	1274	NA	23	42	2.533333333	2
Na18A	MDP258	1275	NA	23	43	1.4	3
Na18A	MDP207	1276	NA	23	44	6.333333333	2
Na18A	NASPOT_11	1277	1	23	45	37.06666667	4
Na18A	MDP827	1278	NA	23	46	19.66666667	2
Na18A	MDP1112e	1279	NA	23	47	3.066666667	2
Na18A	MDP50	1280	NA	23	48	8.533333333	2
Na18A	MDP41	1281	NA	23	49	2	2
Na18A	MDP1675	1282	NA	23	50	10.6	2
Na18A	MDP867	1283	NA	23	51	1.333333333	2
Na18A	MDP531	1284	NA	23	52	1.733333333	2
Na18A	MDP685	1285	NA	23	53	5.133333333	3
Na18A	MDP1315	1286	NA	23	54	3.333333333	2
Na18A	MDP1519	1287	NA	23	55	15.33333333	3
Na18A	Ejumula	1288	1	23	56	18.33333333	6
Na18A	Ejumula	1289	1	24	1	8.933333333	4
Na18A	MDP1657	1290	NA	24	2	2.333333333	5
Na18A	MDP821	1291	NA	24	3	0.266666667	3
Na18A	MDP729	1292	NA	24	4	0.933333333	2
Na18A	MDP1642	1293	NA	24	5	0.066666667	2
Na18A	MDP1724	1294	NA	24	6	5	5
Na18A	MDP684	1295	NA	24	7	2.333333333	3
Na18A	MDP778d	1296	NA	24	8	0	2
Na18A	MDP1426	1297	NA	24	9	3.666666667	2
Na18A	MDP353	1298	NA	24	10	6.4	2
Na18A	MDP1571	1299	NA	24	11	0	NA
Na18A	NASPOT_11	1300	1	24	12	27	4
Na18A	MDP1141	1301	NA	24	13	3.6	3
Na18A	MDP1316a	1302	NA	24	14	3.2	2
Na18A	MDP980	1303	NA	24	15	0	2
Na18A	MDP1768	1304	NA	24	16	7.066666667	3
Na18A	MDP626	1305	NA	24	17	2.066666667	2
Na18A	MDP853	1306	NA	24	18	2.8	3
Na18A	MDP698	1307	NA	24	19	4.266666667	4
Na18A	MDP1634	1308	NA	24	20	1.1	3
Na18A	MDP75	1309	NA	24	21	1.2	3
Na18A	MDP1284	1310	NA	24	22	7.8	3
Na18A	Ejumula	1311	1	24	23	9	3
Na18A	MDP510	1312	NA	24	24	0.8	2
Na18A	MDP1536g	1313	NA	24	25	0.333333333	2
Na18A	MDP1802	1314	NA	24	26	0.666666667	3
Na18A	MDP64	1315	NA	24	27	0.166666667	2
Na18A	MDP544	1316	NA	24	28	2.533333333	3
Na18A	MDP1014	1317	NA	24	29	0.066666667	2
Na18A	MDP1106	1318	NA	24	30	8.333333333	3
Na18A	MDP968	1319	NA	24	31	1.2	3
Na18A	MDP737	1320	NA	24	32	12.33333333	2
Na18A	MDP270	1321	NA	24	33	2.466666667	2
Na18A	NASPOT_11	1322	1	24	34	36.26666667	4
Na18A	MDP1557	1323	NA	24	35	1.733333333	2
Na18A	MDP1481	1324	NA	24	36	0	2
Na18A	MDP1036	1325	NA	24	37	15.66666667	3
Na18A	MDP606	1326	NA	24	38	1.466666667	3
Na18A	MDP225	1327	NA	24	39	5.266666667	2
Na18A	MDP466	1328	NA	24	40	3.333333333	3
Na18A	MDP1143	1329	NA	24	41	5.333333333	2
Na18A	MDP293	1330	NA	24	42	0	3
Na18A	MDP1508	1331	NA	24	43	12.33333333	2
Na18A	MDP1697	1332	NA	24	44	10.73333333	2
Na18A	Ejumula	1333	1	24	45	20	3
Na18A	MDP1456	1334	NA	24	46	6.666666667	2
Na18A	MDP1300a	1335	NA	24	47	11.2	2
Na18A	MDP1444	1336	NA	24	48	10	3
Na18A	MDP976	1337	NA	24	49	12	4
Na18A	MDP1451	1338	NA	24	50	1.8	3
Na18A	MDP1170	1339	NA	24	51	2.466666667	2
Na18A	MDP478	1340	NA	24	52	23.33333333	3
Na18A	MDP751	1341	NA	24	53	3.166666667	2
Na18A	MDP332	1342	NA	24	54	26	3
Na18A	MDP292	1343	NA	24	55	9	3
Na18A	NASPOT_11	1344	1	24	56	55.76666667	3
Na18A	NASPOT_11	1345	1	25	1	22.6	4
Na18A	MDP1370	1346	NA	25	2	2.266666667	3
Na18A	MDP1712	1347	NA	25	3	8.8	5
Na18A	MDP166	1348	NA	25	4	7.666666667	4
Na18A	MDP1796	1349	NA	25	5	2.133333333	3
Na18A	MDP1355b	1350	NA	25	6	1.866666667	2
Na18A	MDP196	1351	NA	25	7	10.66666667	3
Na18A	MDP386	1352	NA	25	8	12	4
Na18A	MDP1646	1353	NA	25	9	1.266666667	2
Na18A	MDP114	1354	NA	25	10	5.933333333	3
Na18A	MDP1074	1355	NA	25	11	1.333333333	2
Na18A	Ejumula	1356	1	25	12	14.33333333	3
Na18A	MDP950	1357	NA	25	13	4.333333333	3
Na18A	MDP163	1358	NA	25	14	10	3
Na18A	MDP1482	1359	NA	25	15	5.666666667	3
Na18A	MDP692e	1360	NA	25	16	22	2
Na18A	MDP565	1361	NA	25	17	1.8	3
Na18A	MDP378	1362	NA	25	18	1.733333333	2
Na18A	MDP692c	1363	NA	25	19	2.6	3
Na18A	MDP249	1364	NA	25	20	8.666666667	3
Na18A	MDP214	1365	NA	25	21	7.666666667	3
Na18A	MDP763	1366	NA	25	22	0.266666667	2
Na18A	NASPOT_11	1367	1	25	23	13.6	4
Na18A	MDP1392	1368	NA	25	24	1.066666667	3
Na18A	MDP590	1369	NA	25	25	4.933333333	3
Na18A	MDP1663	1370	NA	25	26	1.333333333	3
Na18A	MDP1195	1371	NA	25	27	11.73333333	2
Na18A	MDP526	1372	NA	25	28	0.133333333	2
Na18A	MDP1156	1373	NA	25	29	3.2	3
Na18A	MDP1182	1374	NA	25	30	1.6	3
Na18A	MDP1573	1375	NA	25	31	1.333333333	4
Na18A	MDP1263	1376	NA	25	32	3.333333333	3
Na18A	MDP1028	1377	NA	25	33	1.666666667	2
Na18A	Ejumula	1378	1	25	34	10	3
Na18A	MDP280	1379	NA	25	35	1.666666667	3
Na18A	MDP1565	1380	NA	25	36	10.26666667	3
Na18A	MDP836	1381	NA	25	37	4.866666667	3
Na18A	MDP959	1382	NA	25	38	5.133333333	3
Na18A	MDP1192	1383	NA	25	39	0.4	2
Na18A	MDP1288	1384	NA	25	40	9.066666667	2
Na18A	MDP1112f	1385	NA	25	41	2	2
Na18A	MDP267	1386	NA	25	42	1.666666667	3
Na18A	MDP1570	1387	NA	25	43	2.333333333	2
Na18A	MDP812	1388	NA	25	44	0.666666667	2
Na18A	NASPOT_11	1389	1	25	45	31	4
Na18A	MDP1034	1390	NA	25	46	15.33333333	2
Na18A	MDP1002	1391	NA	25	47	5.466666667	2
Na18A	MDP1308	1392	NA	25	48	16.66666667	2
Na18A	MDP443	1393	NA	25	49	8.133333333	2
Na18A	MDP1714	1394	NA	25	50	0.666666667	3
Na18A	MDP91	1395	NA	25	51	6.666666667	2
Na18A	MDP922	1396	NA	25	52	2.666666667	3
Na18A	MDP723	1397	NA	25	53	0	NA
Na18A	MDP1104	1398	NA	25	54	7.333333333	2
Na18A	MDP120	1399	NA	25	55	12.33333333	2
Na18A	Ejumula	1400	1	25	56	24	3
Na18A	Ejumula	1401	1	26	1	15	2
Na18A	MDP1319	1402	NA	26	2	9.333333333	2
Na18A	MDP1166	1403	NA	26	3	1.066666667	3
Na18A	MDP865	1404	NA	26	4	2.266666667	4
Na18A	MDP165	1405	NA	26	5	10	2
Na18A	MDP1512	1406	NA	26	6	0.533333333	3
Na18A	MDP660	1407	NA	26	7	9	3
Na18A	MDP458	1408	NA	26	8	11.66666667	2
Na18A	MDP1503	1409	NA	26	9	9	2
Na18A	MDP1751	1410	NA	26	10	12	2
Na18A	MDP92	1411	NA	26	11	0.1	5
Na18A	NASPOT_11	1412	1	26	12	20.66666667	2
Na18A	MDP1596	1413	NA	26	13	0.066666667	4
Na18A	MDP1294	1414	NA	26	14	21.33333333	2
Na18A	MDP1361	1415	NA	26	15	0	NA
Na18A	MDP1267	1416	NA	26	16	10.33333333	2
Na18A	MDP933f	1417	NA	26	17	12	3
Na18A	MDP324a	1418	NA	26	18	3	2
Na18A	MDP439	1419	NA	26	19	7.333333333	3
Na18A	MDP285	1420	NA	26	20	0.666666667	2
Na18A	MDP133	1421	NA	26	21	4.633333333	5
Na18A	MDP1380	1422	NA	26	22	2	6
Na18A	Ejumula	1423	1	26	23	21.33333333	5
Na18A	MDP862	1424	NA	26	24	0.4	2
Na18A	MDP1524	1425	NA	26	25	0.533333333	5
Na18A	MDP1731	1426	NA	26	26	4.466666667	5
Na18A	MDP1046	1427	NA	26	27	10.26666667	2
Na18A	MDP981	1428	NA	26	28	10.26666667	2
Na18A	MDP1795	1429	NA	26	29	0	2
Na18A	MDP1201	1430	NA	26	30	2.666666667	3
Na18A	MDP1207	1431	NA	26	31	2	2
Na18A	MDP1408a	1432	NA	26	32	2.166666667	3
Na18A	MDP995	1433	NA	26	33	4.933333333	3
Na18A	NASPOT_11	1434	1	26	34	21.73333333	4
Na18A	MDP496	1435	NA	26	35	8.933333333	2
Na18A	MDP126	1436	NA	26	36	0.466666667	2
Na18A	MDP328a	1437	NA	26	37	10.66666667	3
Na18A	MDP1434	1438	NA	26	38	4.333333333	2
Na18A	MDP861	1439	NA	26	39	18.33333333	2
Na18A	MDP84	1440	NA	26	40	9	2
Na18A	MDP1478	1441	NA	26	41	18.33333333	3
Na18A	MDP1528	1442	NA	26	42	4.866666667	2
Na18A	MDP822	1443	NA	26	43	25.86666667	2
Na18A	MDP197	1444	NA	26	44	13.66666667	4
Na18A	Ejumula	1445	1	26	45	27.33333333	4
Na18A	MDP1223	1446	NA	26	46	13.66666667	4
Na18A	MDP1278	1447	NA	26	47	13.33333333	3
Na18A	MDP1226	1448	NA	26	48	12.66666667	2
Na18A	MDP894	1449	NA	26	49	2.8	2
Na18A	MDP900	1450	NA	26	50	7.6	2
Na18A	MDP508	1451	NA	26	51	4.666666667	2
Na18A	MDP488	1452	NA	26	52	4.266666667	2
Na18A	Mugande	1453	NA	26	53	15.46666667	2
Na18A	MDP158	1454	NA	26	54	12.53333333	2
Na18A	MDP1652	1455	NA	26	55	0	2
Na18A	NASPOT_11	1456	1	26	56	29	3
Na18A	NASPOT_11	1457	1	27	1	14.53333333	4
Na18A	MDP847	1458	NA	27	2	19.66666667	3
Na18A	MDP618i	1459	NA	27	3	5.666666667	5
Na18A	MDP304	1460	NA	27	4	11.33333333	5
Na18A	MDP253	1461	NA	27	5	10	4
Na18A	MDP1327b	1462	NA	27	6	9.333333333	4
Na18A	MDP1335	1463	NA	27	7	14.8	4
Na18A	MDP1550	1464	NA	27	8	5.333333333	2
Na18A	MDP1239	1465	NA	27	9	15	2
Na18A	MDP74	1466	NA	27	10	3.2	4
Na18A	MDP1721	1467	NA	27	11	11	2
Na18A	Ejumula	1468	1	27	12	24.33333333	3
Na18A	MDP30	1469	NA	27	13	4.666666667	4
Na18A	MDP1073	1470	NA	27	14	14.66666667	4
Na18A	MDP1467	1471	NA	27	15	4.333333333	4
Na18A	MDP1679	1472	NA	27	16	23.46666667	5
Na18A	MDP1393b	1473	NA	27	17	2.533333333	4
Na18A	MDP1654	1474	NA	27	18	12.66666667	4
Na18A	MDP1538	1475	NA	27	19	2.666666667	2
Na18A	MDP145	1476	NA	27	20	17.33333333	2
Na18A	MDP105	1477	NA	27	21	10	3
Na18A	MDP1135	1478	NA	27	22	16	3
Na18A	NASPOT_11	1479	1	27	23	25.66666667	4
Na18A	MDP1624	1480	NA	27	24	0.666666667	2
Na18A	MDP500	1481	NA	27	25	1	2
Na18A	MDP1728	1482	NA	27	26	6.2	2
Na18A	MDP1025	1483	NA	27	27	3.466666667	2
Na18A	MDP646f	1484	NA	27	28	0	2
Na18A	MDP1056	1485	NA	27	29	10.66666667	2
Na18A	MDP916	1486	NA	27	30	5.333333333	2
Na18A	MDP807	1487	NA	27	31	2.133333333	3
Na18A	MDP1057	1488	NA	27	32	19.33333333	3
Na18A	MDP654	1489	NA	27	33	7.2	2
Na18A	Ejumula	1490	1	27	34	10.66666667	3
Na18A	MDP1711	1491	NA	27	35	13.33333333	2
Na18A	MDP826	1492	NA	27	36	0.933333333	4
Na18A	MDP727	1493	NA	27	37	8.066666667	3
Na18A	MDP385	1494	NA	27	38	8.333333333	3
Na18A	MDP1459	1495	NA	27	39	1.666666667	3
Na18A	MDP813	1496	NA	27	40	7.666666667	4
Na18A	MDP52	1497	NA	27	41	3.133333333	2
Na18A	MDP951	1498	NA	27	42	2	3
Na18A	MDP784	1499	NA	27	43	7.666666667	3
Na18A	MDP1698	1500	NA	27	44	8.666666667	5
Na18A	NASPOT_11	1501	1	27	45	46	4
Na18A	MDP1704	1502	NA	27	46	4.6	2
Na18A	MDP1187	1503	NA	27	47	13.2	2
Na18A	MDP377	1504	NA	27	48	10.26666667	3
Na18A	MDP1779	1505	NA	27	49	27.33333333	2
Na18A	MDP1597	1506	NA	27	50	1.866666667	4
Na18A	MDP476	1507	NA	27	51	5.733333333	3
Na18A	MDP1159	1508	NA	27	52	2.266666667	3
Na18A	MDP1761	1509	NA	27	53	16.66666667	3
Na18A	MDP703	1510	NA	27	54	18	2
Na18A	MDP1292	1511	NA	27	55	13	3
Na18A	Ejumula	1512	1	27	56	13.46666667	3
Na18A	Ejumula	1513	1	28	1	7.666666667	4
Na18A	MDP1786	1514	NA	28	2	5.466666667	4
Na18A	MDP674	1515	NA	28	3	9.533333333	2
Na18A	MDP578	1516	NA	28	4	8.666666667	3
Na18A	MDP670	1517	NA	28	5	0	NA
Na18A	MDP1669	1518	NA	28	6	21.66666667	2
Na18A	MDP1709	1519	NA	28	7	2.4	2
Na18A	MDP1713	1520	NA	28	8	2.4	7
Na18A	MDP1044	1521	NA	28	9	12.33333333	3
Na18A	MDP330b	1522	NA	28	10	2.2	2
Na18A	MDP1689	1523	NA	28	11	5.266666667	3
Na18A	NASPOT_11	1524	1	28	12	40.46666667	4
Na18A	MDP1354	1525	NA	28	13	26.2	3
Na18A	MDP94	1526	NA	28	14	6.933333333	2
Na18A	MDP1364c	1527	NA	28	15	0	NA
Na18A	MDP998	1528	NA	28	16	2.666666667	2
Na18A	MDP1353	1529	NA	28	17	13.06666667	3
Na18A	MDP547	1530	NA	28	18	3.133333333	3
Na18A	MDP141	1531	NA	28	19	12.66666667	5
Na18A	MDP194	1532	NA	28	20	6.533333333	3
Na18A	MDP933v	1533	NA	28	21	16.26666667	4
Na18A	MDP1313	1534	NA	28	22	10	2
Na18A	Ejumula	1535	1	28	23	14.13333333	3
Na18A	MDP1439	1536	NA	28	24	13	2
Na18A	MDP989	1537	NA	28	25	3.333333333	4
Na18A	MDP341	1538	NA	28	26	0.166666667	NA
Na18A	MDP1229	1539	NA	28	27	13.5	2
Na18A	MDP395	1540	NA	28	28	9.666666667	3
Na18A	MDP1475	1541	NA	28	29	2.066666667	2
Na18A	MDP147	1542	NA	28	30	11	5
Na18A	MDP1140f	1543	NA	28	31	1.266666667	4
Na18A	MDP1309	1544	NA	28	32	2.933333333	2
Na18A	MDP286	1545	NA	28	33	8.333333333	3
Na18A	NASPOT_11	1546	1	28	34	4.6	5
Na18A	MDP686	1547	NA	28	35	0.333333333	2
Na18A	MDP1320	1548	NA	28	36	6.666666667	2
Na18A	MDP342	1549	NA	28	37	1	2
Na18A	MDP396	1550	NA	28	38	9	3
Na18A	MDP1556a	1551	NA	28	39	16	3
Na18A	MDP878	1552	NA	28	40	8.666666667	3
Na18A	MDP134	1553	NA	28	41	12.66666667	3
Na18A	MDP618	1554	NA	28	42	10.66666667	4
Na18A	MDP1123	1555	NA	28	43	8.933333333	4
Na18A	MDP411	1556	NA	28	44	1.266666667	2
Na18A	Ejumula	1557	1	28	45	27.66666667	3
Na18A	MDP1536c	1558	NA	28	46	0	NA
Na18A	MDP1576	1559	NA	28	47	27.2	4
Na18A	MDP39	1560	NA	28	48	6.666666667	3
Na18A	MDP349d	1561	NA	28	49	12.66666667	3
Na18A	MDP310	1562	NA	28	50	17.33333333	4
Na18A	MDP933s	1563	NA	28	51	10.6	4
Na18A	MDP1362	1564	NA	28	52	10.66666667	3
Na18A	MDP1181	1565	NA	28	53	15	3
Na18A	MDP301	1566	NA	28	54	6	2
Na18A	MDP79	1567	NA	28	55	1.333333333	2
Na18A	NASPOT_11	1568	1	28	56	33.33333333	4
Na18A	NASPOT_11	1569	1	29	1	15.4	4
Na18A	MDP790	1570	NA	29	2	2.666666667	2
Na18A	MDP1176	1571	NA	29	3	21.33333333	4
Na18A	MDP437f	1572	NA	29	4	9	2
Na18A	MDP1558	1573	NA	29	5	2.266666667	5
Na18A	MDP1146	1574	NA	29	6	16	4
Na18A	MDP387	1575	NA	29	7	6.933333333	4
Na18A	MDP883	1576	NA	29	8	13.73333333	5
Na18A	MDP771	1577	NA	29	9	1.933333333	2
Na18A	MDP1235	1578	NA	29	10	9.466666667	3
Na18A	MDP78	1579	NA	29	11	2	2
Na18A	Ejumula	1580	1	29	12	10.66666667	4
Na18A	MDP1578	1581	NA	29	13	6.933333333	2
Na18A	MDP1001	1582	NA	29	14	0.5	2
Na18A	MDP1325	1583	NA	29	15	0	NA
Na18A	MDP745	1584	NA	29	16	9.333333333	5
Na18A	MDP765	1585	NA	29	17	10.33333333	3
Na18A	MDP1087	1586	NA	29	18	17.86666667	4
Na18A	MDP328b	1587	NA	29	19	1	5
Na18A	MDP1683	1588	NA	29	20	3.2	3
Na18A	MDP182	1589	NA	29	21	3.666666667	4
Na18A	MDP254	1590	NA	29	22	1.666666667	4
Na18A	NASPOT_11	1591	1	29	23	26	4
Na18A	MDP1773	1592	NA	29	24	13.8	3
Na18A	MDP1458	1593	NA	29	25	2.466666667	2
Na18A	MDP28	1594	NA	29	26	1.466666667	3
Na18A	MDP708	1595	NA	29	27	14	2
Na18A	MDP238	1596	NA	29	28	6.333333333	2
Na18A	MDP423	1597	NA	29	29	19.9	3
Na18A	MDP7	1598	NA	29	30	12.66666667	2
Na18A	MDP697	1599	NA	29	31	14.66666667	3
Na18A	MDP576	1600	NA	29	32	2.533333333	3
Na18A	MDP888	1601	NA	29	33	0.666666667	3
Na18A	Ejumula	1602	1	29	34	24.66666667	5
Na18A	MDP837	1603	NA	29	35	1.466666667	4
Na18A	MDP1082	1604	NA	29	36	16.8	4
Na18A	MDP104	1605	NA	29	37	0	3
Na18A	MDP556	1606	NA	29	38	8.333333333	3
Na18A	MDP923	1607	NA	29	39	2.733333333	2
Na18A	MDP1792	1608	NA	29	40	0.4	3
Na18A	MDP1218	1609	NA	29	41	17.33333333	4
Na18A	MDP1112c	1610	NA	29	42	7.666666667	4
Na18A	MDP1658	1611	NA	29	43	6	4
Na18A	MDP435	1612	NA	29	44	12.33333333	3
Na18A	NASPOT_11	1613	1	29	45	38.66666667	3
Na18A	MDP234	1614	NA	29	46	5.133333333	2
Na18A	MDP1289	1615	NA	29	47	30.26666667	3
Na18A	MDP1302	1616	NA	29	48	46.13333333	3
Na18A	MDP762	1617	NA	29	49	3.8	3
Na18A	MDP327b	1618	NA	29	50	12.33333333	2
Na18A	MDP403	1619	NA	29	51	26.66666667	3
Na18A	MDP726	1620	NA	29	52	4.8	3
Na18A	MDP1685	1621	NA	29	53	4	4
Na18A	MDP832	1622	NA	29	54	25.6	3
Na18A	MDP335	1623	NA	29	55	0.666666667	3
Na18A	Ejumula	1624	1	29	56	12.8	4
Na18A	Ejumula	1625	1	30	1	17.33333333	4
Na18A	Dimbuka_Bukulula	1626	NA	30	2	5.333333333	5
Na18A	MDP933e	1627	NA	30	3	2.166666667	2
Na18A	MDP323b	1628	NA	30	4	5.2	7
Na18A	MDP1270	1629	NA	30	5	14.66666667	3
Na18A	MDP933a	1630	NA	30	6	4.666666667	3
Na18A	MDP1320a	1631	NA	30	7	0.433333333	3
Na18A	MDP187	1632	NA	30	8	2.266666667	4
Na18A	MDP265	1633	NA	30	9	1.8	5
Na18A	MDP831	1634	NA	30	10	4.933333333	3
Na18A	MDP608	1635	NA	30	11	1.2	2
Na18A	NASPOT_11	1636	1	30	12	10.33333333	3
Na18A	MDP326a	1637	NA	30	13	7.6	2
Na18A	MDP227	1638	NA	30	14	19.33333333	4
Na18A	MDP1163	1639	NA	30	15	9.333333333	3
Na18A	MDP63	1640	NA	30	16	1.333333333	3
Na18A	MDP324b	1641	NA	30	17	5	6
Na18A	MDP767	1642	NA	30	18	0.5	2
Na18A	MDP349a	1643	NA	30	19	7.666666667	7
Na18A	MDP1630	1644	NA	30	20	0.966666667	3
Na18A	MDP1103	1645	NA	30	21	0	NA
Na18A	MDP470	1646	NA	30	22	15.6	3
Na18A	Ejumula	1647	1	30	23	26.33333333	4
Na18A	MDP1110	1648	NA	30	24	15	4
Na18A	MDP1556	1649	NA	30	25	11.66666667	3
Na18A	MDP912	1650	NA	30	26	2.4	4
Na18A	MDP44	1651	NA	30	27	7	3
Na18A	MDP584	1652	NA	30	28	10.66666667	2
Na18A	MDP209	1653	NA	30	29	15.6	5
Na18A	MDP1584	1654	NA	30	30	7.666666667	4
Na18A	MDP834a	1655	NA	30	31	17.33333333	3
Na18A	MDP343	1656	NA	30	32	14	3
Na18A	MDP1562	1657	NA	30	33	0	NA
Na18A	NASPOT_11	1658	1	30	34	64	3
Na18A	MDP1665	1659	NA	30	35	16	2
Na18A	MDP1209	1660	NA	30	36	5	3
Na18A	MDP1546	1661	NA	30	37	9.2	3
Na18A	MDP1066	1662	NA	30	38	9.333333333	3
Na18A	MDP1645	1663	NA	30	39	0.666666667	2
Na18A	MDP1804	1664	NA	30	40	5.266666667	4
Na18A	MDP1384	1665	NA	30	41	14.33333333	3
Na18A	MDP1598	1666	NA	30	42	3.333333333	3
Na18A	MDP692h	1667	NA	30	43	8	4
Na18A	MDP1460	1668	NA	30	44	1	3
Na18A	Ejumula	1669	1	30	45	30.66666667	5
Na18A	MDP1260	1670	NA	30	46	8.266666667	3
Na18A	MDP1330	1671	NA	30	47	16	4
Na18A	MDP1480	1672	NA	30	48	0	NA
Na18A	MDP1022	1673	NA	30	49	2.8	3
Na18A	MDP1783	1674	NA	30	50	4.666666667	5
Na18A	MDP758	1675	NA	30	51	1.6	4
Na18A	MDP62	1676	NA	30	52	4	5
Na18A	MDP1436	1677	NA	30	53	6.333333333	2
Na18A	MDP1364b	1678	NA	30	54	0	NA
Na18A	MDP201	1679	NA	30	55	8	4
Na18A	NASPOT_11	1680	1	30	56	20	5
Na18A	NASPOT_11	1681	1	31	1	24	4
Na18A	MDP1340	1682	NA	31	2	16	3
Na18A	MDP1236	1683	NA	31	3	9.333333333	3
Na18A	MDP1359a	1684	NA	31	4	2.133333333	3
Na18A	MDP692f	1685	NA	31	5	10.93333333	2
Na18A	MDP1559	1686	NA	31	6	18.86666667	2
Na18A	MDP940	1687	NA	31	7	4.466666667	3
Na18A	MDP1113	1688	NA	31	8	9.466666667	6
Na18A	MDP1385	1689	NA	31	9	4.4	3
Na18A	MDP679	1690	NA	31	10	14.33333333	4
Na18A	MDP969	1691	NA	31	11	6.2	4
Na18A	Ejumula	1692	1	31	12	12.33333333	5
Na18A	MDP1453	1693	NA	31	13	0.933333333	4
Na18A	MDP1488a	1694	NA	31	14	4	NA
Na18A	MDP1304i	1695	NA	31	15	2.466666667	3
Na18A	MDP1188	1696	NA	31	16	4.666666667	2
Na18A	MDP399	1697	NA	31	17	17	3
Na18A	MDP987	1698	NA	31	18	4.8	3
Na18A	MDP363	1699	NA	31	19	12.66666667	2
Na18A	MDP421	1700	NA	31	20	0	4
Na18A	MDP933b	1701	NA	31	21	5.666666667	3
Na18A	MDP125	1702	NA	31	22	12.13333333	3
Na18A	NASPOT_11	1703	1	31	23	21.33333333	4
Na18A	MDP764	1704	NA	31	24	27	3
Na18A	MDP472	1705	NA	31	25	1	3
Na18A	MDP282	1706	NA	31	26	8.933333333	2
Na18A	MDP1140	1707	NA	31	27	19.86666667	3
Na18A	MDP828	1708	NA	31	28	0	2
Na18A	MDP933d	1709	NA	31	29	6.333333333	3
Na18A	MDP1304l	1710	NA	31	30	3.733333333	3
Na18A	MDP988	1711	NA	31	31	21	3
Na18A	MDP1128	1712	NA	31	32	4	3
Na18A	MDP1588	1713	NA	31	33	12	3
Na18A	Ejumula	1714	1	31	34	19.66666667	3
Na18A	MDP507	1715	NA	31	35	17.66666667	3
Na18A	MDP766	1716	NA	31	36	0.166666667	NA
Na18A	MDP1608	1717	NA	31	37	10	2
Na18A	MDP1401	1718	NA	31	38	1.333333333	2
Na18A	MDP1082a	1719	NA	31	39	6.266666667	3
Na18A	MDP734	1720	NA	31	40	11	4
Na18A	MDP368	1721	NA	31	41	25.66666667	4
Na18A	MDP459	1722	NA	31	42	6.666666667	3
Na18A	MDP1681	1723	NA	31	43	13.13333333	3
Na18A	MDP221	1724	NA	31	44	5.4	2
Na18A	NASPOT_11	1725	1	31	45	12	4
Na18A	MDP1672	1726	NA	31	46	0.133333333	2
Na18A	MDP541	1727	NA	31	47	4.333333333	2
Na18A	MDP1777	1728	NA	31	48	2.666666667	2
Na18A	MDP167	1729	NA	31	49	14.33333333	6
Na18A	MDP491	1730	NA	31	50	2.4	7
Na18A	MDP675	1731	NA	31	51	0.533333333	6
Na18A	MDP586	1732	NA	31	52	2.533333333	4
Na18A	MDP1349	1733	NA	31	53	7.333333333	3
Na18A	MDP1341	1734	NA	31	54	0	2
Na18A	MDP32	1735	NA	31	55	5.266666667	2
Na18A	Ejumula	1736	1	31	56	18	3
Na18A	Ejumula	1737	1	32	1	13.33333333	3
Na18A	MDP418	1738	NA	32	2	10.66666667	4
Na18A	MDP1782	1739	NA	32	3	8	3
Na18A	MDP937	1740	NA	32	4	0	3
Na18A	MDP877	1741	NA	32	5	12.33333333	3
Na18A	MDP1469	1742	NA	32	6	1.066666667	4
Na18A	MDP1175	1743	NA	32	7	0	5
Na18A	MDP19	1744	NA	32	8	10.8	5
Na18A	MDP856	1745	NA	32	9	0.6	4
Na18A	MDP804	1746	NA	32	10	9.666666667	4
Na18A	MDP926	1747	NA	32	11	0.4	3
Na18A	NASPOT_11	1748	1	32	12	11.33333333	4
Na18A	MDP1620	1749	NA	32	13	1.866666667	5
Na18A	MDP977	1750	NA	32	14	2.666666667	2
Na18A	MDP1514	1751	NA	32	15	6.4	4
Na18A	MDP241	1752	NA	32	16	8.666666667	4
Na18A	MDP1479	1753	NA	32	17	3.666666667	3
Na18A	MDP933	1754	NA	32	18	5.666666667	3
Na18A	MDP897	1755	NA	32	19	3	3
Na18A	MDP600	1756	NA	32	20	0.666666667	3
Na18A	MDP1628	1757	NA	32	21	0.166666667	3
Na18A	MDP942	1758	NA	32	22	0.933333333	2
Na18A	Ejumula	1759	1	32	23	13.33333333	4
Na18A	MDP634	1760	NA	32	24	0.666666667	4
Na18A	MDP1794	1761	NA	32	25	3.333333333	4
Na18A	MDP1253	1762	NA	32	26	36.33333333	3
Na18A	MDP598	1763	NA	32	27	0.6	3
Na18A	MDP3	1764	NA	32	28	11.33333333	4
Na18A	MDP306	1765	NA	32	29	6	4
Na18A	MDP1497	1766	NA	32	30	10.26666667	2
Na18A	MDP1295a	1767	NA	32	31	1.2	2
Na18A	MDP523	1768	NA	32	32	19.66666667	2
Na18A	MDP825	1769	NA	32	33	5.8	2
Na18A	NASPOT_11	1770	1	32	34	19.2	3
Na18A	MDP535	1771	NA	32	35	1	2
Na18A	MDP1383	1772	NA	32	36	4	3
Na18A	MDP1699	1773	NA	32	37	1.866666667	3
Na18A	MDP925	1774	NA	32	38	6.666666667	3
Na18A	MDP1256	1775	NA	32	39	18.4	2
Na18A	MDP692l	1776	NA	32	40	0	NA
Na18A	MDP1085	1777	NA	32	41	7.333333333	3
Na18A	MDP1447	1778	NA	32	42	3.866666667	2
Na18A	MDP662	1779	NA	32	43	0.166666667	2
Na18A	MDP1237	1780	NA	32	44	5.333333333	2
Na18A	Ejumula	1781	1	32	45	27.33333333	4
Na18A	NK259L	1782	NA	32	46	7.333333333	3
Na18A	MDP1416	1783	NA	32	47	3.833333333	2
Na18A	MDP1800	1784	NA	32	48	2.8	4
Na18A	MDP329a	1785	NA	32	49	4.666666667	3
Na18A	MDP1755	1786	NA	32	50	0.133333333	4
Na18A	MDP967	1787	NA	32	51	3.133333333	2
Na18A	MDP755	1788	NA	32	52	12.66666667	5
Na18A	MDP947	1789	NA	32	53	2.066666667	3
Na18A	MDP636a	1790	NA	32	54	4	3
Na18A	MDP1739	1791	NA	32	55	2.433333333	4
Na18A	NASPOT_11	1792	1	32	56	12.4	4
Na18A	NASPOT_11	1793	1	33	1	13.6	4
Na18A	MDP1157	1794	NA	33	2	12.26666667	2
Na18A	MDP752	1795	NA	33	3	5.133333333	3
Na18A	MDP380	1796	NA	33	4	0.8	3
Na18A	MDP132	1797	NA	33	5	3.733333333	3
Na18A	MDP1082b	1798	NA	33	6	7.866666667	3
Na18A	MDP1015	1799	NA	33	7	10	4
Na18A	MDP919	1800	NA	33	8	0.8	5
Na18A	MDP1355c	1801	NA	33	9	0.333333333	3
Na18A	MDP1720	1802	NA	33	10	2.266666667	5
Na18A	MDP1452c	1803	NA	33	11	1.333333333	4
Na18A	Ejumula	1804	1	33	12	13.63333333	5
Na18A	MDP1395	1805	NA	33	13	7.6	4
Na18A	MDP1216	1806	NA	33	14	0.333333333	3
Na18A	MDP228	1807	NA	33	15	11	4
Na18A	MDP718	1808	NA	33	16	11	4
Na18A	MDP1297a	1809	NA	33	17	1.8	4
Na18A	MDP1577	1810	NA	33	18	0	NA
Na18A	MDP417	1811	NA	33	19	3.866666667	6
Na18A	MDP416	1812	NA	33	20	0	2
Na18A	MDP89	1813	NA	33	21	13.33333333	3
Na18A	MDP1389	1814	NA	33	22	0	NA
Na18A	NASPOT_11	1815	1	33	23	36.33333333	4
Na18A	MDP1200	1816	NA	33	24	0.933333333	2
Na18A	MDP464	1817	NA	33	25	2.533333333	4
Na18A	MDP1471	1818	NA	33	26	12	3
Na18A	MDP692o	1819	NA	33	27	9.466666667	2
Na18A	MDP1660	1820	NA	33	28	6.333333333	4
Na18A	MDP128	1821	NA	33	29	5.933333333	4
Na18A	MDP1280	1822	NA	33	30	16.33333333	4
Na18A	MDP1301	1823	NA	33	31	4.666666667	4
Na18A	MDP735	1824	NA	33	32	8.8	3
Na18A	MDP1604	1825	NA	33	33	2.066666667	3
Na18A	Ejumula	1826	1	33	34	22.66666667	4
Na18A	MDP281	1827	NA	33	35	11.66666667	2
Na18A	MDP1732	1828	NA	33	36	0	3
Na18A	MDP1398	1829	NA	33	37	1.8	3
Na18A	MDP514	1830	NA	33	38	12.66666667	3
Na18A	MDP1050	1831	NA	33	39	11	4
Na18A	MDP1070	1832	NA	33	40	13.33333333	4
Na18A	MDP1725	1833	NA	33	41	3.333333333	3
Na18A	MDP1120	1834	NA	33	42	13.86666667	4
Na18A	MDP1780	1835	NA	33	43	10	3
Na18A	MDP914	1836	NA	33	44	6.466666667	2
Na18A	NASPOT_11	1837	1	33	45	33	4
Na18A	MDP756	1838	NA	33	46	7.666666667	3
Na18A	MDP437b	1839	NA	33	47	7.333333333	2
Na18A	MDP593	1840	NA	33	48	9.333333333	4
Na18A	MDP879	1841	NA	33	49	4	2
Na18A	MDP151	1842	NA	33	50	13.73333333	3
Na18A	MDP295	1843	NA	33	51	6.666666667	3
Na18A	MDP650	1844	NA	33	52	3.333333333	3
Na18A	MDP1378	1845	NA	33	53	12	2
Na18A	MDP109	1846	NA	33	54	10	2
Na18A	MDP1064	1847	NA	33	55	2.666666667	3
Na18A	Ejumula	1848	1	33	56	12	3
Na18A	Ejumula	1849	1	34	1	15	6
Na18A	MDP778a	1850	NA	34	2	1.333333333	4
Na18A	MDP1013	1851	NA	34	3	1.8	3
Na18A	MDP86	1852	NA	34	4	4	3
Na18A	MDP329b	1853	NA	34	5	0.4	2
Na18A	MDP442	1854	NA	34	6	4.133333333	4
Na18A	MDP1244	1855	NA	34	7	9.333333333	5
Na18A	MDP1612	1856	NA	34	8	0	4
Na18A	MDP1065	1857	NA	34	9	10.13333333	3
Na18A	Wagabolige	1858	NA	34	10	2.866666667	5
Na18A	MDP1145	1859	NA	34	11	9.2	3
Na18A	NASPOT_11	1860	1	34	12	8	5
Na18A	MDP1535	1861	NA	34	13	0.666666667	3
Na18A	MDP1543	1862	NA	34	14	10.66666667	3
Na18A	MDP918	1863	NA	34	15	0	2
Na18A	MDP448	1864	NA	34	16	8.333333333	4
Na18A	MDP602	1865	NA	34	17	1.2	2
Na18A	MDP1304b	1866	NA	34	18	4	3
Na18A	MDP1386	1867	NA	34	19	12	5
Na18A	MDP657	1868	NA	34	20	0.933333333	2
Na18A	MDP1007	1869	NA	34	21	4	3
Na18A	MDP1303a	1870	NA	34	22	17.33333333	3
Na18A	Ejumula	1871	1	34	23	8.666666667	5
Na18A	MDP870	1872	NA	34	24	4.333333333	3
Na18A	MDP958	1873	NA	34	25	0.266666667	3
Na18A	MDP768	1874	NA	34	26	0.933333333	4
Na18A	MDP820	1875	NA	34	27	6	5
Na18A	MDP1296	1876	NA	34	28	15.86666667	3
Na18A	MDP1784a	1877	NA	34	29	2.933333333	2
Na18A	MDP933w	1878	NA	34	30	18.66666667	3
Na18A	MDP26	1879	NA	34	31	4	3
Na18A	MDP1753	1880	NA	34	32	9.666666667	3
Na18A	MDP1018	1881	NA	34	33	10.4	2
Na18A	NASPOT_11	1882	1	34	34	45.33333333	5
Na18A	MDP669	1883	NA	34	35	0.266666667	2
Na18A	MDP494	1884	NA	34	36	3.466666667	2
Na18A	MDP823	1885	NA	34	37	0.666666667	3
Na18A	MDP96	1886	NA	34	38	19	3
Na18A	MDP696	1887	NA	34	39	4.2	3
Na18A	MDP1589	1888	NA	34	40	1.2	4
Na18A	MDP251	1889	NA	34	41	6.266666667	3
Na18A	MDP22	1890	NA	34	42	9.333333333	3
Na18A	MDP798	1891	NA	34	43	2.666666667	3
Na18A	MDP1417	1892	NA	34	44	7.6	4
Na18A	Ejumula	1893	1	34	45	14.93333333	2
Na18A	MDP1355a	1894	NA	34	46	4.666666667	3
Na18A	MDP1603	1895	NA	34	47	1.333333333	3
Na18A	MDP934	1896	NA	34	48	6	3
Na18A	MDP1356b	1897	NA	34	49	0	NA
Na18A	MDP1364d	1898	NA	34	50	8	5
Na18A	MDP1673	1899	NA	34	51	7.933333333	2
Na18A	MDP1154	1900	NA	34	52	3.933333333	3
Na18A	MDP1521	1901	NA	34	53	4	2
Na18A	MDP1509	1902	NA	34	54	4	2
Na18A	NASPOT_8	1903	NA	34	55	10.13333333	4
Na18A	NASPOT_11	1904	1	34	56	17.33333333	4
Na18A	NASPOT_11	1905	1	35	1	13.73333333	5
Na18A	MDP811	1906	NA	35	2	5.8	4
Na18A	MDP1507	1907	NA	35	3	0.666666667	4
Na18A	MDP1167	1908	NA	35	4	3.666666667	4
Na18A	MDP1551	1909	NA	35	5	7.2	4
Na18A	MDP706	1910	NA	35	6	0.133333333	2
Na18A	MDP1717	1911	NA	35	7	0.133333333	4
Na18A	MDP803	1912	NA	35	8	1.1	2
Na18A	MDP239	1913	NA	35	9	6.8	3
Na18A	MDP802	1914	NA	35	10	4.266666667	4
Na18A	MDP18	1915	NA	35	11	4.333333333	5
Na18A	Ejumula	1916	1	35	12	11	6
Na18A	MDP1063	1917	NA	35	13	3.266666667	4
Na18A	MDP757	1918	NA	35	14	1.133333333	4
Na18A	MDP712	1919	NA	35	15	0.533333333	4
Na18A	MDP946	1920	NA	35	16	1.4	2
Na18A	MDP95	1921	NA	35	17	14	2
Na18A	MDP404	1922	NA	35	18	0	NA
Na18A	MDP646	1923	NA	35	19	11.33333333	3
Na18A	MDP108	1924	NA	35	20	8.666666667	7
Na18A	MDP1017	1925	NA	35	21	0	3
Na18A	MDP1554	1926	NA	35	22	12	3
Na18A	NASPOT_11	1927	1	35	23	15.13333333	4
Na18A	MDP1082c	1928	NA	35	24	0	2
Na18A	MDP973	1929	NA	35	25	16.33333333	2
Na18A	MDP521	1930	NA	35	26	5.266666667	3
Na18A	MDP1003	1931	NA	35	27	5.333333333	2
Na18A	MDP370	1932	NA	35	28	1.666666667	2
Na18A	MDP570	1933	NA	35	29	0.533333333	2
Na18A	MDP540	1934	NA	35	30	10.2	2
Na18A	MDP374	1935	NA	35	31	0.666666667	2
Na18A	MDP869	1936	NA	35	32	0.066666667	2
Na18A	MDP357	1937	NA	35	33	9.666666667	2
Na18A	Ejumula	1938	1	35	34	21.66666667	5
Na18A	MDP177	1939	NA	35	35	4.333333333	2
Na18A	MDP1258	1940	NA	35	36	11.66666667	3
Na18A	MDP750	1941	NA	35	37	1	NA
Na18A	MDP884	1942	NA	35	38	0.533333333	2
Na18A	MDP42	1943	NA	35	39	1.2	2
Na18A	MDP1010	1944	NA	35	40	0.133333333	3
Na18A	MDP852	1945	NA	35	41	7.666666667	3
Na18A	MDP1112k	1946	NA	35	42	3.333333333	2
Na18A	MDP1333	1947	NA	35	43	12.66666667	2
Na18A	MDP1743	1948	NA	35	44	5.666666667	4
Na18A	NASPOT_11	1949	1	35	45	13.86666667	4
Na18A	MDP1231e	1950	NA	35	46	0	2
Na18A	MDP1177	1951	NA	35	47	24	5
Na18A	MDP1661	1952	NA	35	48	6.333333333	4
Na18A	MDP549	1953	NA	35	49	9.333333333	3
Na18A	MDP1322	1954	NA	35	50	8.733333333	3
Na18A	MDP408	1955	NA	35	51	4.333333333	3
Na18A	MDP518	1956	NA	35	52	9.333333333	4
Na18A	MDP174	1957	NA	35	53	4.333333333	3
Na18A	MDP450	1958	NA	35	54	0.533333333	3
Na18A	MDP311	1959	NA	35	55	5.333333333	5
Na18A	Ejumula	1960	1	35	56	6	5
Na18A	Ejumula	1961	1	36	1	8.333333333	4
Na18A	MDP1790	1962	NA	36	2	9.333333333	4
Na18A	MDP471	1963	NA	36	3	1.833333333	4
Na18A	MDP1039	1964	NA	36	4	5.666666667	5
Na18A	MDP716	1965	NA	36	5	0.8	5
Na18A	MDP704	1966	NA	36	6	1.266666667	3
Na18A	MDP345	1967	NA	36	7	3.333333333	3
Na18A	MDP1084	1968	NA	36	8	0.266666667	3
Na18A	MDP624	1969	NA	36	9	3.533333333	3
Na18A	MDP603	1970	NA	36	10	0.333333333	2
Na18A	MDP1437	1971	NA	36	11	0.133333333	4
Na18A	NASPOT_11	1972	1	36	12	17.5	5
Na18A	MDP537	1973	NA	36	13	3.333333333	3
Na18A	MDP27	1974	NA	36	14	11	5
Na18A	MDP1078	1975	NA	36	15	16.33333333	5
Na18A	MDP1495	1976	NA	36	16	3.4	4
Na18A	MDP692g	1977	NA	36	17	0.333333333	2
Na18A	MDP1004	1978	NA	36	18	8.333333333	2
Na18A	MDP572	1979	NA	36	19	0.333333333	3
Na18A	MDP890	1980	NA	36	20	0.133333333	3
Na18A	MDP47	1981	NA	36	21	5.666666667	3
Na18A	MDP315	1982	NA	36	22	7	5
Na18A	Ejumula	1983	1	36	23	12.66666667	4
Na18A	MDP719	1984	NA	36	24	1	4
Na18A	MDP594	1985	NA	36	25	1.333333333	4
Na18A	MDP711	1986	NA	36	26	1.666666667	4
Na18A	MDP20	1987	NA	36	27	16.66666667	3
Na18A	MDP272	1988	NA	36	28	2.633333333	4
Na18A	MDP198	1989	NA	36	29	5	4
Na18A	MDP1424	1990	NA	36	30	9	4
Na18A	MDP1304g	1991	NA	36	31	3.333333333	2
Na18A	MDP175	1992	NA	36	32	11.33333333	4
Na18A	MDP1054	1993	NA	36	33	0	2
Na18A	NASPOT_11	1994	1	36	34	30.33333333	4
Na18A	MDP1222	1995	NA	36	35	0	NA
Na18A	MDP393	1996	NA	36	36	0.933333333	2
Na18A	MDP1602	1997	NA	36	37	0.6	2
Na18A	MDP1323	1998	NA	36	38	13.33333333	3
Na18A	MDP467	1999	NA	36	39	3.266666667	2
[truncated: 8,634 more rows]
